# Supplementary material for: Data for the industrial and municipal environmental wastes hazard contaminants assessment with integration of RES2D techniques and Oasis Montaj software
Source: Data Brief. 2020 Nov 28;33:106595. doi: 10.1016/j.dib.2020.106595 (PMC7726653; doi:10.1016/j.dib.2020.106595)
Supplement: Supplementary file 3 [file mmc3.xls]

## Sheet: Line 1
C:\SAS4000\Projects\litki01.s4k
5
7
294
0
1
Chargeability
msec
0.200000 1023.000000
Geom Factor	Elect Spacing	Depth	Resis (Ohm-m)	IP (msec)
-100.00 15.00 6.000000 289.021198 5.732875
-95.00 15.00 6.000000 311.192397 3.933403
-95.00 10.00 8.000000 192.703460 3.658323
-85.00 10.00 8.000000 280.440132 4.885052
-75.00 10.00 8.000000 282.598590 0.914555
-95.00 10.00 7.000000 180.712037 -1.614024
-85.00 10.00 7.000000 160.398544 1.875768
-75.00 10.00 7.000000 241.674434 4.443370
-65.00 10.00 7.000000 277.746741 2.872911
-55.00 10.00 7.000000 1291.940026 -175.932846
-95.00 10.00 6.000000 240.428097 9.334911
-85.00 10.00 6.000000 161.170420 0.817228
-75.00 10.00 6.000000 153.812875 3.410329
-65.00 10.00 6.000000 201.620406 4.831931
-55.00 10.00 6.000000 239.404395 2.680874
-45.00 10.00 6.000000 154.201565 -44.629368
-35.00 10.00 6.000000 491.129154 619.912109
-95.00 10.00 5.000000 26.830918 -232.413803
-75.00 10.00 5.000000 132.553636 2.348742
-65.00 10.00 5.000000 125.640301 2.197878
-55.00 10.00 5.000000 165.693013 0.914712
-45.00 10.00 5.000000 185.657618 1.794020
-35.00 10.00 5.000000 228.749736 -80.676926
-25.00 10.00 5.000000 248.417281 -347.672241
-15.00 10.00 5.000000 180.497215 1.013865
-95.00 10.00 4.000000 105.269188 2.258432
-85.00 10.00 4.000000 97.146430 0.444444
-75.00 10.00 4.000000 136.311383 2.434882
-55.00 10.00 4.000000 100.391805 0.468957
-45.00 10.00 4.000000 133.352628 1.117779
-35.00 10.00 4.000000 166.201351 5.057406
-25.00 10.00 4.000000 120.524395 -83.162170
-15.00 10.00 4.000000 389.109170 97.782730
-5.00 10.00 4.000000 170.155901 0.723423
5.00 10.00 4.000000 139.395252 -0.719241
-95.00 10.00 3.000000 69.266940 1.976848
-85.00 10.00 3.000000 76.512679 3.434319
-75.00 10.00 3.000000 78.395622 1.841070
-65.00 10.00 3.000000 104.588286 4.897410
-55.00 10.00 3.000000 87.365977 0.340512
-35.00 10.00 3.000000 107.167497 2.592933
-25.00 10.00 3.000000 128.888170 2.692588
-15.00 10.00 3.000000 53.977116 -198.366852
-5.00 10.00 3.000000 286.831046 -4.567465
5.00 10.00 3.000000 138.912473 1.842298
15.00 10.00 3.000000 128.121761 2.623727
-95.00 10.00 2.000000 69.048786 0.327550
-85.00 10.00 2.000000 48.819935 2.766898
-75.00 10.00 2.000000 52.674949 2.740047
-65.00 10.00 2.000000 55.674947 2.682642
-55.00 10.00 2.000000 70.261750 1.451198
-45.00 10.00 2.000000 62.815070 2.223827
-35.00 10.00 2.000000 58.599815 0.303479
-15.00 10.00 2.000000 95.418747 1.891797
-5.00 10.00 2.000000 24.001907 -94.063408
5.00 10.00 2.000000 201.521078 -34.645592
15.00 10.00 2.000000 106.360415 3.367009
35.00 10.00 2.000000 157.688735 2.845637
45.00 10.00 2.000000 84.855598 3.387525
-95.00 10.00 1.000000 52.867652 1.318909
-85.00 10.00 1.000000 43.443418 1.139140
-75.00 10.00 1.000000 36.891661 4.462298
-65.00 10.00 1.000000 39.218372 2.909568
-55.00 10.00 1.000000 40.533409 3.412331
-45.00 10.00 1.000000 45.460064 3.064202
-35.00 10.00 1.000000 40.362139 2.946678
-25.00 10.00 1.000000 38.187781 3.186953
-15.00 10.00 1.000000 52.602531 2.379638
5.00 10.00 1.000000 10.943492 -213.387314
15.00 10.00 1.000000 68.247449 -15.266651
35.00 10.00 1.000000 61.207388 0.947262
45.00 10.00 1.000000 78.323666 2.464890
55.00 10.00 1.000000 56.579001 2.106791
65.00 10.00 1.000000 48.723042 2.932506
-100.00 5.00 8.000000 84.563649 6.170679
-95.00 5.00 8.000000 92.231891 5.128205
-90.00 5.00 8.000000 106.953592 1.038062
-85.00 5.00 8.000000 110.099280 1.915966
-80.00 5.00 8.000000 84.480210 4.705621
-75.00 5.00 8.000000 120.498319 2.593458
-70.00 5.00 8.000000 141.741269 5.483029
-65.00 5.00 8.000000 118.349248 -2.397907
-55.00 5.00 8.000000 106.135186 6.565277
-50.00 5.00 8.000000 100.194737 4.549243
-40.00 5.00 8.000000 154.996126 3.429402
-35.00 5.00 8.000000 151.178340 -0.220318
-30.00 5.00 8.000000 175.571882 2.458241
-25.00 5.00 8.000000 187.532544 3.443927
-20.00 5.00 8.000000 283.274270 -85.999664
-15.00 5.00 8.000000 726.598253 35.407009
-10.00 5.00 8.000000 237.397651 0.456585
-5.00 5.00 8.000000 164.146110 -93.908867
0.00 5.00 8.000000 943.338076 -82.832481
5.00 5.00 8.000000 89.740278 -0.649412
10.00 5.00 8.000000 179.859659 2.098766
15.00 5.00 8.000000 142.725759 1.047441
-100.00 5.00 7.000000 79.444187 2.391304
-95.00 5.00 7.000000 69.403844 2.546143
-90.00 5.00 7.000000 79.757672 4.002929
-85.00 5.00 7.000000 89.374720 3.574879
-80.00 5.00 7.000000 99.880913 1.902017
-75.00 5.00 7.000000 78.188354 2.094847
-70.00 5.00 7.000000 104.388601 2.103975
-65.00 5.00 7.000000 119.741960 2.307692
-60.00 5.00 7.000000 110.125724 2.320464
-55.00 5.00 7.000000 92.994647 2.503042
-45.00 5.00 7.000000 89.104209 2.322343
-40.00 5.00 7.000000 95.388771 2.486131
-30.00 5.00 7.000000 127.513673 2.573364
-25.00 5.00 7.000000 148.854958 1.090053
-20.00 5.00 7.000000 158.015372 1.595030
-15.00 5.00 7.000000 819.328133 -127.477951
-10.00 5.00 7.000000 544.946255 -51.255440
-5.00 5.00 7.000000 206.613009 0.641196
0.00 5.00 7.000000 138.387978 -70.300911
5.00 5.00 7.000000 570.069662 -0.984599
10.00 5.00 7.000000 91.279355 2.396546
15.00 5.00 7.000000 166.660101 3.212435
20.00 5.00 7.000000 127.720304 1.282432
-100.00 5.00 6.000000 86.568260 0.598504
-95.00 5.00 6.000000 70.269250 1.566820
-90.00 5.00 6.000000 60.702363 2.702800
-85.00 5.00 6.000000 66.647511 4.506961
-80.00 5.00 6.000000 73.723339 1.844802
-75.00 5.00 6.000000 81.818878 2.058048
-70.00 5.00 6.000000 66.461379 2.977637
-65.00 5.00 6.000000 85.676360 0.879844
-60.00 5.00 6.000000 101.853065 2.336406
-55.00 5.00 6.000000 93.269284 0.896258
-50.00 5.00 6.000000 77.043302 0.611788
-45.00 5.00 6.000000 79.974815 1.704429
-35.00 5.00 6.000000 85.616136 3.458550
-30.00 5.00 6.000000 122.537904 2.664403
-20.00 5.00 6.000000 131.770401 1.120459
-15.00 5.00 6.000000 139.084140 1.994372
-10.00 5.00 6.000000 90.411664 -161.235809
0.00 5.00 6.000000 189.062235 2.333217
5.00 5.00 6.000000 55.373077 -82.908546
10.00 5.00 6.000000 318.532345 -27.997290
15.00 5.00 6.000000 82.933702 1.732731
20.00 5.00 6.000000 164.033505 1.794153
30.00 5.00 6.000000 228.725875 0.481359
35.00 5.00 6.000000 136.336016 3.504186
-100.00 5.00 5.000000 79.466092 1.185386
-95.00 5.00 5.000000 76.560638 2.719033
-90.00 5.00 5.000000 61.603167 2.027534
-85.00 5.00 5.000000 51.367026 1.810985
-80.00 5.00 5.000000 55.826667 2.038243
-75.00 5.00 5.000000 60.446663 0.153061
-70.00 5.00 5.000000 70.623903 2.751092
-65.00 5.00 5.000000 55.027019 1.835495
-60.00 5.00 5.000000 76.511905 4.878622
-55.00 5.00 5.000000 86.881885 2.875917
-50.00 5.00 5.000000 77.562931 2.504970
-45.00 5.00 5.000000 66.094983 1.863575
-40.00 5.00 5.000000 66.527075 1.585212
-35.00 5.00 5.000000 69.262294 1.571727
-25.00 5.00 5.000000 102.520941 1.145375
-20.00 5.00 5.000000 105.087765 1.980924
-10.00 5.00 5.000000 112.228135 1.730950
-5.00 5.00 5.000000 92.358187 -182.431046
0.00 5.00 5.000000 440.705555 -114.478653
5.00 5.00 5.000000 176.696470 2.619722
10.00 5.00 5.000000 87.971497 -24.872917
15.00 5.00 5.000000 271.393175 -36.477272
20.00 5.00 5.000000 70.965208 2.061327
30.00 5.00 5.000000 111.252532 -3.581885
35.00 5.00 5.000000 203.673293 0.469983
45.00 5.00 5.000000 79.473921 2.436960
-100.00 5.00 4.000000 69.427826 1.622048
-95.00 5.00 4.000000 64.296270 1.300249
-90.00 5.00 4.000000 65.740884 1.829554
-85.00 5.00 4.000000 49.755417 1.735537
-80.00 5.00 4.000000 42.513560 1.933348
-75.00 5.00 4.000000 47.643815 2.096134
-70.00 5.00 4.000000 50.726392 1.436867
-65.00 5.00 4.000000 54.432841 -0.509915
-60.00 5.00 4.000000 44.550804 1.864248
-55.00 5.00 4.000000 59.630039 1.840040
-50.00 5.00 4.000000 70.508354 2.774009
-45.00 5.00 4.000000 63.936528 1.305119
-40.00 5.00 4.000000 53.772482 2.145195
-35.00 5.00 4.000000 52.141907 0.500950
-30.00 5.00 4.000000 56.967149 1.183362
-25.00 5.00 4.000000 63.093218 1.807214
-15.00 5.00 4.000000 82.959964 0.223048
-10.00 5.00 4.000000 94.174511 1.669158
0.00 5.00 4.000000 147.107597 134.279800
5.00 5.00 4.000000 220.661170 -47.337521
10.00 5.00 4.000000 138.757897 -0.068197
15.00 5.00 4.000000 358.824958 -26.033520
20.00 5.00 4.000000 167.050733 -68.123077
30.00 5.00 4.000000 128.294067 2.218249
35.00 5.00 4.000000 102.516365 1.363983
45.00 5.00 4.000000 91.056731 1.293444
50.00 5.00 4.000000 61.577471 2.804674
55.00 5.00 4.000000 66.900503 0.412648
-100.00 5.00 3.000000 77.648222 0.964467
-95.00 5.00 3.000000 51.184413 1.288026
-90.00 5.00 3.000000 51.208659 0.657911
-85.00 5.00 3.000000 51.996472 1.138790
-80.00 5.00 3.000000 43.001039 1.860507
-75.00 5.00 3.000000 35.089819 2.584858
-70.00 5.00 3.000000 40.566518 2.142196
-65.00 5.00 3.000000 44.632398 0.034694
-60.00 5.00 3.000000 49.514737 1.097388
-55.00 5.00 3.000000 37.573612 2.516391
-50.00 5.00 3.000000 48.383891 2.141333
-45.00 5.00 3.000000 54.648717 1.083521
-40.00 5.00 3.000000 51.035827 2.097182
-35.00 5.00 3.000000 43.334975 1.626363
-30.00 5.00 3.000000 42.399644 1.210713
-25.00 5.00 3.000000 45.358922 -0.060000
-20.00 5.00 3.000000 49.406031 1.488247
-15.00 5.00 3.000000 74.530181 1.208172
-5.00 5.00 3.000000 75.444402 0.925469
0.00 5.00 3.000000 77.029617 1.976710
10.00 5.00 3.000000 22.019856 -761.680664
15.00 5.00 3.000000 112.969528 1.197483
20.00 5.00 3.000000 33.831630 -24.229717
30.00 5.00 3.000000 50.098148 0.642523
35.00 5.00 3.000000 97.824913 1.664565
45.00 5.00 3.000000 135.511552 1.611288
50.00 5.00 3.000000 76.223322 2.267868
55.00 5.00 3.000000 49.621876 0.600463
60.00 5.00 3.000000 50.732022 1.933131
65.00 5.00 3.000000 67.604348 1.673434
-100.00 5.00 2.000000 56.021104 0.611065
-95.00 5.00 2.000000 57.488911 0.828045
-90.00 5.00 2.000000 40.391339 1.807621
-85.00 5.00 2.000000 37.087563 1.942708
-80.00 5.00 2.000000 41.788384 0.487085
-75.00 5.00 2.000000 36.378248 1.861920
-70.00 5.00 2.000000 31.639410 1.589836
-65.00 5.00 2.000000 34.770742 1.726007
-60.00 5.00 2.000000 40.879334 1.152433
-55.00 5.00 2.000000 44.525256 1.337338
-50.00 5.00 2.000000 32.683060 1.538351
-45.00 5.00 2.000000 40.542270 1.741865
-40.00 5.00 2.000000 44.903236 1.648352
-35.00 5.00 2.000000 37.084049 0.995803
-30.00 5.00 2.000000 35.342420 1.214817
-25.00 5.00 2.000000 37.506746 1.418071
-20.00 5.00 2.000000 33.297749 0.579884
-15.00 5.00 2.000000 36.383722 1.334165
-10.00 5.00 2.000000 56.356110 1.753490
-5.00 5.00 2.000000 56.930886 1.235103
5.00 5.00 2.000000 61.203654 1.582024
10.00 5.00 2.000000 22.054212 -177.691528
20.00 5.00 2.000000 76.012173 1.024734
30.00 5.00 2.000000 42.836946 -66.177109
35.00 5.00 2.000000 40.425356 0.307014
45.00 5.00 2.000000 45.586500 0.556861
50.00 5.00 2.000000 83.968354 1.131886
55.00 5.00 2.000000 56.221568 1.777290
60.00 5.00 2.000000 39.953387 0.930160
65.00 5.00 2.000000 38.746296 1.338796
70.00 5.00 2.000000 44.467774 2.389532
75.00 5.00 2.000000 105.365324 1.273233
-100.00 5.00 1.000000 66.254885 0.567882
-95.00 5.00 1.000000 36.175476 2.352941
-90.00 5.00 1.000000 47.186579 1.155841
-85.00 5.00 1.000000 32.020400 1.609753
-80.00 5.00 1.000000 31.866076 1.360351
-75.00 5.00 1.000000 31.564879 0.635076
-70.00 5.00 1.000000 29.616377 2.132285
-65.00 5.00 1.000000 29.312161 1.813978
-60.00 5.00 1.000000 33.370351 1.831249
-55.00 5.00 1.000000 34.585919 1.647497
-50.00 5.00 1.000000 42.720676 2.173853
-45.00 5.00 1.000000 33.618518 2.342532
-40.00 5.00 1.000000 43.088891 2.504295
-35.00 5.00 1.000000 40.333759 2.133299
-30.00 5.00 1.000000 34.216138 1.376171
-25.00 5.00 1.000000 30.729626 1.153367
-20.00 5.00 1.000000 30.250882 2.130476
-15.00 5.00 1.000000 29.868198 1.002562
-10.00 5.00 1.000000 27.265012 2.467624
-5.00 5.00 1.000000 43.171395 1.633068
0.00 5.00 1.000000 40.554774 1.779468
5.00 5.00 1.000000 46.011413 1.225135
15.00 5.00 1.000000 7.477966 -202.413727
20.00 5.00 1.000000 40.441696 -76.334518
30.00 5.00 1.000000 3.166254 -19.675325
35.00 5.00 1.000000 14.248142 -84.675331
45.00 5.00 1.000000 42.322946 2.156910
50.00 5.00 1.000000 30.156512 3.712289
55.00 5.00 1.000000 52.891635 1.985155
60.00 5.00 1.000000 31.370128 2.486496
65.00 5.00 1.000000 27.275832 2.123442
70.00 5.00 1.000000 27.212744 1.915126
75.00 5.00 1.000000 23.128358 3.369852
80.00 5.00 1.000000 89.950386 1.522286
85.00 5.00 1.000000 38.025889 2.497972
0
0
0
0
0
0
0

## Sheet: Line 2
C:\SAS4000\Projects\litki02a.s4k
5
7
316
0
1
Chargeability
msec
0.200000 1023.000000
Geom Factor	Elect Spacing	Depth(m)	Resis (Ohm-m)	IP (msec)
-100.00 15.00 6.000000 278.050575 4.279259
-95.00 15.00 6.000000 264.657592 4.512566
-95.00 10.00 8.000000 199.225787 4.739743
-85.00 10.00 8.000000 257.513527 4.298834
-75.00 10.00 8.000000 190.385457 3.841869
-95.00 10.00 7.000000 186.295872 1.309407
-85.00 10.00 7.000000 163.675861 7.909382
-75.00 10.00 7.000000 203.324760 4.622344
-65.00 10.00 7.000000 175.018701 2.547335
-55.00 10.00 7.000000 221.521484 0.674157
-95.00 10.00 6.000000 165.610112 2.062674
-85.00 10.00 6.000000 174.330767 8.879887
-75.00 10.00 6.000000 125.160125 -5.078074
-65.00 10.00 6.000000 153.511806 -6.213537
-55.00 10.00 6.000000 149.800184 1.653267
-45.00 10.00 6.000000 195.938021 4.941886
-35.00 10.00 6.000000 171.625348 2.339623
-95.00 10.00 5.000000 136.127598 -20.094217
-85.00 10.00 5.000000 151.827261 8.579375
-75.00 10.00 5.000000 138.434650 4.682654
-65.00 10.00 5.000000 125.483893 1.329345
-55.00 10.00 5.000000 149.180020 1.341511
-45.00 10.00 5.000000 112.619162 1.760356
-35.00 10.00 5.000000 155.244815 5.352879
-25.00 10.00 5.000000 153.324886 2.247838
-15.00 10.00 5.000000 184.857151 0.110418
-95.00 10.00 4.000000 97.557630 0.569020
-85.00 10.00 4.000000 129.220158 2.625299
-75.00 10.00 4.000000 102.389248 0.120482
-65.00 10.00 4.000000 99.674924 0.119259
-55.00 10.00 4.000000 96.914292 3.500551
-45.00 10.00 4.000000 116.090166 0.666921
-35.00 10.00 4.000000 101.546626 2.603070
-25.00 10.00 4.000000 121.217813 4.503226
-15.00 10.00 4.000000 112.318075 -0.378777
-5.00 10.00 4.000000 147.559879 1.035598
5.00 10.00 4.000000 127.747933 1.580655
-95.00 10.00 3.000000 101.441326 2.013075
-85.00 10.00 3.000000 73.214482 -0.252738
-75.00 10.00 3.000000 96.944522 3.681451
-65.00 10.00 3.000000 78.210583 2.271293
-55.00 10.00 3.000000 79.992802 2.511781
-45.00 10.00 3.000000 73.026303 4.051918
-35.00 10.00 3.000000 94.352818 2.009151
-25.00 10.00 3.000000 79.076245 3.528295
-15.00 10.00 3.000000 96.282914 1.594594
-5.00 10.00 3.000000 82.947393 0.226278
5.00 10.00 3.000000 106.820261 1.174610
15.00 10.00 3.000000 105.348438 1.334442
25.00 10.00 3.000000 133.164404 1.541967
-95.00 10.00 2.000000 66.460491 1.531322
-85.00 10.00 2.000000 69.345963 0.668531
-75.00 10.00 2.000000 50.602564 3.463411
-65.00 10.00 2.000000 66.284250 3.411399
-55.00 10.00 2.000000 57.886935 0.863079
-45.00 10.00 2.000000 53.285004 2.341528
-35.00 10.00 2.000000 54.687220 2.550051
-25.00 10.00 2.000000 68.953382 2.780537
-15.00 10.00 2.000000 55.558421 1.643535
-5.00 10.00 2.000000 68.663238 -0.252167
5.00 10.00 2.000000 65.804068 -0.134771
15.00 10.00 2.000000 73.302364 1.557436
25.00 10.00 2.000000 67.819407 -1.866698
35.00 10.00 2.000000 101.345130 1.807098
45.00 10.00 2.000000 48.498855 2.228171
-95.00 10.00 1.000000 62.944715 0.911318
-85.00 10.00 1.000000 39.948260 4.786413
-75.00 10.00 1.000000 44.582084 3.398901
-65.00 10.00 1.000000 36.104137 4.205692
-55.00 10.00 1.000000 46.433718 2.690388
-45.00 10.00 1.000000 40.266932 1.516467
-35.00 10.00 1.000000 40.873341 2.201501
-25.00 10.00 1.000000 37.615580 5.659201
-15.00 10.00 1.000000 47.424836 3.442188
-5.00 10.00 1.000000 36.101792 1.010766
5.00 10.00 1.000000 51.031395 2.062730
15.00 10.00 1.000000 41.559461 1.692457
25.00 10.00 1.000000 54.220858 1.717830
35.00 10.00 1.000000 40.301405 4.157724
45.00 10.00 1.000000 57.414227 1.089423
55.00 10.00 1.000000 38.556907 2.686688
65.00 10.00 1.000000 28.714546 1.786094
-100.00 5.00 8.000000 112.504809 2.960526
-95.00 5.00 8.000000 105.267106 2.294731
-90.00 5.00 8.000000 85.296670 2.706568
-85.00 5.00 8.000000 102.925643 1.868247
-80.00 5.00 8.000000 139.187764 2.138017
-75.00 5.00 8.000000 102.550263 -1.913521
-70.00 5.00 8.000000 94.000737 3.070866
-65.00 5.00 8.000000 123.607267 2.874251
-60.00 5.00 8.000000 76.236815 2.621359
-55.00 5.00 8.000000 90.796039 4.161241
-50.00 5.00 8.000000 91.767351 3.574168
-40.00 5.00 8.000000 112.577723 2.880960
-35.00 5.00 8.000000 86.699667 5.017048
-30.00 5.00 8.000000 105.689412 -0.868407
-25.00 5.00 8.000000 114.539104 2.580909
-20.00 5.00 8.000000 117.955103 0.854483
-15.00 5.00 8.000000 179.128652 2.173674
-10.00 5.00 8.000000 39.570185 4.902170
-5.00 5.00 8.000000 -619.146584 12.229527
0.00 5.00 8.000000 4291.096437 -68.165588
5.00 5.00 8.000000 124.655706 3.482647
10.00 5.00 8.000000 130.896464 1.849728
15.00 5.00 8.000000 196.466694 4.760449
-100.00 5.00 7.000000 120.355481 2.197829
-95.00 5.00 7.000000 98.531051 2.600193
-90.00 5.00 7.000000 90.852357 3.326102
-85.00 5.00 7.000000 73.064365 2.289710
-80.00 5.00 7.000000 89.950917 3.094088
-75.00 5.00 7.000000 119.446721 1.886400
-70.00 5.00 7.000000 89.976458 2.311998
-65.00 5.00 7.000000 82.178679 5.779335
-60.00 5.00 7.000000 110.531042 2.343750
-55.00 5.00 7.000000 63.462345 1.473345
-50.00 5.00 7.000000 86.137107 4.687738
-45.00 5.00 7.000000 81.969309 4.685663
-40.00 5.00 7.000000 101.195233 0.978073
-30.00 5.00 7.000000 68.929402 1.553449
-25.00 5.00 7.000000 96.341310 2.163800
-20.00 5.00 7.000000 104.100290 1.741691
-15.00 5.00 7.000000 106.527255 4.376306
-10.00 5.00 7.000000 156.559180 2.576344
-5.00 5.00 7.000000 31.185563 6.874195
0.00 5.00 7.000000 -672.828938 9.920856
5.00 5.00 7.000000 2370.948599 -61.587955
10.00 5.00 7.000000 109.337418 2.641610
15.00 5.00 7.000000 120.092697 0.736644
20.00 5.00 7.000000 161.077368 -3.053290
25.00 5.00 7.000000 130.388137 1.506424
-100.00 5.00 6.000000 98.735421 1.992681
-95.00 5.00 6.000000 102.359450 2.371377
-90.00 5.00 6.000000 82.826949 2.415069
-85.00 5.00 6.000000 76.796957 2.636775
-80.00 5.00 6.000000 63.468994 3.265306
-75.00 5.00 6.000000 73.831286 1.578947
-70.00 5.00 6.000000 101.327530 1.538129
-65.00 5.00 6.000000 80.527724 3.418083
-60.00 5.00 6.000000 66.599276 -1.069692
-55.00 5.00 6.000000 92.768375 2.921043
-50.00 5.00 6.000000 55.720694 3.180233
-45.00 5.00 6.000000 72.193021 2.932322
-40.00 5.00 6.000000 68.894726 2.488677
-35.00 5.00 6.000000 84.904474 3.572649
-30.00 5.00 6.000000 87.370671 2.293233
-20.00 5.00 6.000000 87.329617 5.590973
-15.00 5.00 6.000000 90.414407 3.116977
-10.00 5.00 6.000000 94.714511 2.536774
-5.00 5.00 6.000000 134.885313 2.207431
0.00 5.00 6.000000 27.535994 5.224652
5.00 5.00 6.000000 -101.679925 62.675159
10.00 5.00 6.000000 1096.567264 -61.358402
15.00 5.00 6.000000 93.137905 3.210979
20.00 5.00 6.000000 102.230794 3.722188
25.00 5.00 6.000000 152.301958 -1.416915
30.00 5.00 6.000000 115.309035 1.274717
35.00 5.00 6.000000 79.120822 3.873245
-100.00 5.00 5.000000 67.308596 1.580756
-95.00 5.00 5.000000 84.445804 2.078162
-90.00 5.00 5.000000 86.244519 2.222524
-85.00 5.00 5.000000 71.254564 3.501715
-80.00 5.00 5.000000 63.608062 1.873732
-75.00 5.00 5.000000 49.761862 3.484206
-70.00 5.00 5.000000 61.224765 2.469743
-65.00 5.00 5.000000 83.503430 1.123858
-60.00 5.00 5.000000 68.763732 2.059083
-55.00 5.00 5.000000 57.748152 1.201602
-50.00 5.00 5.000000 74.650617 2.014562
-45.00 5.00 5.000000 46.567189 1.350239
-40.00 5.00 5.000000 60.908044 1.854717
-35.00 5.00 5.000000 60.002816 2.005865
-30.00 5.00 5.000000 71.669052 1.828300
-25.00 5.00 5.000000 70.789244 1.817881
-20.00 5.00 5.000000 54.544105 4.275575
-10.00 5.00 5.000000 75.164818 1.637144
-5.00 5.00 5.000000 78.617573 1.875606
0.00 5.00 5.000000 115.980028 -0.419750
5.00 5.00 5.000000 24.366734 3.682901
15.00 5.00 5.000000 485.346671 -55.920570
20.00 5.00 5.000000 75.029918 1.575985
25.00 5.00 5.000000 85.249353 2.137009
30.00 5.00 5.000000 145.500475 3.407149
35.00 5.00 5.000000 96.436590 0.358844
45.00 5.00 5.000000 49.130359 4.959210
-100.00 5.00 4.000000 66.254895 1.256788
-95.00 5.00 4.000000 52.839431 1.284047
-90.00 5.00 4.000000 68.056630 2.204007
-85.00 5.00 4.000000 74.324726 0.829876
-80.00 5.00 4.000000 58.377453 2.028222
-75.00 5.00 4.000000 49.464682 1.568380
-70.00 5.00 4.000000 39.780296 1.163827
-65.00 5.00 4.000000 50.310605 3.163295
-60.00 5.00 4.000000 72.682456 1.531123
-55.00 5.00 4.000000 57.684035 1.770607
-50.00 5.00 4.000000 50.423622 1.896024
-45.00 5.00 4.000000 63.071066 3.111037
-40.00 5.00 4.000000 37.477157 1.967795
-35.00 5.00 4.000000 51.232126 1.987483
-30.00 5.00 4.000000 50.112486 1.793118
-25.00 5.00 4.000000 63.215738 1.249485
-20.00 5.00 4.000000 64.103366 1.189484
-15.00 5.00 4.000000 40.693995 3.561064
-10.00 5.00 4.000000 59.530977 2.838876
0.00 5.00 4.000000 65.479773 0.918447
5.00 5.00 4.000000 102.104491 1.608456
10.00 5.00 4.000000 21.163586 2.472131
15.00 5.00 4.000000 11.255008 -210.628830
20.00 5.00 4.000000 214.338949 -99.942451
25.00 5.00 4.000000 60.694936 2.543487
30.00 5.00 4.000000 71.923869 1.860423
35.00 5.00 4.000000 103.164178 0.636016
45.00 5.00 4.000000 57.825257 2.293333
50.00 5.00 4.000000 36.682074 2.522119
55.00 5.00 4.000000 42.177281 6.117000
-100.00 5.00 3.000000 110.888486 0.844617
-95.00 5.00 3.000000 48.511534 2.403052
-90.00 5.00 3.000000 39.166970 2.551181
-85.00 5.00 3.000000 52.336376 3.093153
-80.00 5.00 3.000000 57.825254 1.504000
-75.00 5.00 3.000000 47.819248 1.644588
-70.00 5.00 3.000000 42.512257 2.145695
-65.00 5.00 3.000000 34.240510 2.454377
-60.00 5.00 3.000000 44.160038 1.626791
-55.00 5.00 3.000000 59.827638 1.861152
-50.00 5.00 3.000000 47.714457 1.282371
-45.00 5.00 3.000000 40.493099 -0.319878
-40.00 5.00 3.000000 55.355092 2.632873
-35.00 5.00 3.000000 32.844552 2.185818
-30.00 5.00 3.000000 41.344655 1.730758
-25.00 5.00 3.000000 42.782849 1.855738
-20.00 5.00 3.000000 55.652269 2.035356
-15.00 5.00 3.000000 52.155719 2.309457
-10.00 5.00 3.000000 35.514468 1.833877
-5.00 5.00 3.000000 42.694478 1.366109
0.00 5.00 3.000000 53.659603 1.222491
10.00 5.00 3.000000 80.555878 0.350659
15.00 5.00 3.000000 16.896198 2.018977
20.00 5.00 3.000000 96.651261 -33.741898
25.00 5.00 3.000000 152.627823 -66.522530
30.00 5.00 3.000000 50.980297 -0.983003
35.00 5.00 3.000000 50.724567 3.112811
45.00 5.00 3.000000 61.855498 2.080057
50.00 5.00 3.000000 47.815338 2.012725
55.00 5.00 3.000000 34.369549 0.483298
60.00 5.00 3.000000 34.083318 5.226011
65.00 5.00 3.000000 39.707828 3.828731
-100.00 5.00 2.000000 125.627308 0.611268
-95.00 5.00 2.000000 71.109880 0.639081
-90.00 5.00 2.000000 34.385579 2.941424
-85.00 5.00 2.000000 28.758427 1.640751
-80.00 5.00 2.000000 39.097045 2.382334
-75.00 5.00 2.000000 41.217843 1.144781
-70.00 5.00 2.000000 36.472873 1.868668
-65.00 5.00 2.000000 39.470082 2.003170
-60.00 5.00 2.000000 32.118415 2.167302
-55.00 5.00 2.000000 36.406794 1.475737
-50.00 5.00 2.000000 50.004300 1.323115
-45.00 5.00 2.000000 37.148177 2.027326
-40.00 5.00 2.000000 35.592676 0.775180
-35.00 5.00 2.000000 48.090624 1.673361
-30.00 5.00 2.000000 28.189787 1.275037
-25.00 5.00 2.000000 35.969626 1.570640
-20.00 5.00 2.000000 36.184300 2.496947
-15.00 5.00 2.000000 42.568175 2.717728
-10.00 5.00 2.000000 41.335273 1.491628
-5.00 5.00 2.000000 28.564782 2.087035
0.00 5.00 2.000000 39.570966 1.221368
5.00 5.00 2.000000 37.774599 0.355265
10.00 5.00 2.000000 46.441278 1.344807
20.00 5.00 2.000000 13.251843 1.802302
25.00 5.00 2.000000 17.225832 -53.541416
30.00 5.00 2.000000 -99.166454 -25.498365
35.00 5.00 2.000000 36.349705 2.062823
45.00 5.00 2.000000 54.299319 0.504666
50.00 5.00 2.000000 42.574806 1.064832
55.00 5.00 2.000000 34.278811 2.132254
60.00 5.00 2.000000 33.813120 0.861078
65.00 5.00 2.000000 33.349757 2.531188
70.00 5.00 2.000000 27.559846 1.459968
75.00 5.00 2.000000 45.220499 0.956713
-100.00 5.00 1.000000 68.794237 0.900002
-95.00 5.00 1.000000 68.522727 1.325050
-90.00 5.00 1.000000 37.524211 2.030977
-85.00 5.00 1.000000 26.681864 3.664067
-80.00 5.00 1.000000 22.641798 2.111237
-75.00 5.00 1.000000 30.804703 2.651965
-70.00 5.00 1.000000 31.904119 2.039633
-65.00 5.00 1.000000 29.582750 2.417575
-60.00 5.00 1.000000 31.746680 2.618356
-55.00 5.00 1.000000 30.074139 2.634994
-50.00 5.00 1.000000 31.943760 1.987702
-45.00 5.00 1.000000 38.944023 1.179983
-40.00 5.00 1.000000 36.730601 2.216625
-35.00 5.00 1.000000 29.740170 1.036986
-30.00 5.00 1.000000 44.058760 1.954826
-25.00 5.00 1.000000 23.852016 0.923299
-20.00 5.00 1.000000 38.722443 0.916912
-15.00 5.00 1.000000 29.888402 3.401015
-10.00 5.00 1.000000 31.312124 2.528316
-5.00 5.00 1.000000 33.496133 2.161277
0.00 5.00 1.000000 22.873931 2.906116
5.00 5.00 1.000000 34.741676 1.521481
10.00 5.00 1.000000 34.963909 1.407802
15.00 5.00 1.000000 29.816843 1.906023
20.00 5.00 1.000000 54.508000 1.185816
30.00 5.00 1.000000 10.382892 -24.817535
35.00 5.00 1.000000 17.393837 -78.723404
45.00 5.00 1.000000 30.941040 1.634820
50.00 5.00 1.000000 46.085442 2.221726
55.00 5.00 1.000000 27.113618 1.876777
60.00 5.00 1.000000 30.848758 2.205547
65.00 5.00 1.000000 27.131542 1.505498
70.00 5.00 1.000000 27.163869 3.034188
75.00 5.00 1.000000 34.564152 1.088539
80.00 5.00 1.000000 31.695200 1.586544
85.00 5.00 1.000000 98.775809 1.545506
0
0
0
0
0
0
0

## Sheet: Line 3
C:\SAS4000\Projects\litki03b.s4k
5
7
301
0
1
Chargeability
msec
0.200000 1023.000000
Geom Factor	Elect Spacing	Depth (m)	Resis (Ohm-m)	IP (msec)
-100.00 15.00 6.000000 333.002166 14.752545
-95.00 15.00 6.000000 238.323212 6.691934
-95.00 10.00 8.000000 158.768731 2.269772
-85.00 10.00 8.000000 242.882957 7.791816
-75.00 10.00 8.000000 121.220942 -9.536270
-95.00 10.00 7.000000 163.420377 0.420742
-85.00 10.00 7.000000 98.195290 -9.049282
-75.00 10.00 7.000000 149.829375 6.573781
-65.00 10.00 7.000000 74.140983 -1.904996
-55.00 10.00 7.000000 85.961935 -5.588860
-95.00 10.00 6.000000 126.775062 1.352448
-85.00 10.00 6.000000 136.065039 4.333132
-75.00 10.00 6.000000 114.162153 2.336242
-65.00 10.00 6.000000 318.100929 22.099558
-55.00 10.00 6.000000 100.268240 -11.255733
-45.00 10.00 6.000000 105.463400 2.189463
-35.00 10.00 6.000000 112.905736 0.573614
-95.00 10.00 5.000000 85.767472 -28.230145
-85.00 10.00 5.000000 111.129359 7.114708
-75.00 10.00 5.000000 108.712827 3.651536
-55.00 10.00 5.000000 104.090900 9.547709
-45.00 10.00 5.000000 104.239654 4.970414
-35.00 10.00 5.000000 84.496629 1.457726
-25.00 10.00 5.000000 112.529232 -0.763083
-15.00 10.00 5.000000 113.800102 3.902439
-95.00 10.00 4.000000 104.737388 1.705411
-85.00 10.00 4.000000 83.319650 1.456730
-75.00 10.00 4.000000 80.188836 1.355613
-55.00 10.00 4.000000 79.169569 3.899901
-45.00 10.00 4.000000 83.103278 4.097368
-35.00 10.00 4.000000 84.857675 2.340870
-25.00 10.00 4.000000 73.351110 1.027792
-15.00 10.00 4.000000 81.726356 2.792453
-5.00 10.00 4.000000 90.681344 4.039556
5.00 10.00 4.000000 93.614033 2.641531
-95.00 10.00 3.000000 710.988456 2.701483
-85.00 10.00 3.000000 75.696222 2.648153
-75.00 10.00 3.000000 59.276293 1.485039
-55.00 10.00 3.000000 67.248506 2.454704
-45.00 10.00 3.000000 60.027058 4.130492
-35.00 10.00 3.000000 57.768499 -0.990957
-25.00 10.00 3.000000 65.812843 3.092784
-15.00 10.00 3.000000 57.138165 1.529112
-5.00 10.00 3.000000 69.915301 1.162416
5.00 10.00 3.000000 68.348079 5.157215
15.00 10.00 3.000000 82.058980 2.756176
25.00 10.00 3.000000 79.168531 4.397819
-95.00 10.00 2.000000 -268.481003 4.012421
-85.00 10.00 2.000000 133.846190 0.248848
-75.00 10.00 2.000000 52.729749 3.337931
-55.00 10.00 2.000000 47.788750 2.834700
-45.00 10.00 2.000000 49.498418 -0.710280
-35.00 10.00 2.000000 45.643398 5.351352
-25.00 10.00 2.000000 45.814861 1.271017
-15.00 10.00 2.000000 48.926636 2.769732
-5.00 10.00 2.000000 41.034184 -1.148085
5.00 10.00 2.000000 53.357735 3.211585
15.00 10.00 2.000000 53.662738 2.950246
25.00 10.00 2.000000 56.412421 2.398869
35.00 10.00 2.000000 63.837996 2.188193
45.00 10.00 2.000000 74.286180 3.455769
-85.00 10.00 1.000000 -29.411211 2.579518
-75.00 10.00 1.000000 39.557612 -8.451143
-55.00 10.00 1.000000 36.874520 1.990521
-45.00 10.00 1.000000 39.228652 4.213837
-35.00 10.00 1.000000 40.826419 3.375582
-25.00 10.00 1.000000 39.009195 4.549257
-15.00 10.00 1.000000 38.675258 2.203679
-5.00 10.00 1.000000 42.334735 4.178967
5.00 10.00 1.000000 33.942029 1.727136
15.00 10.00 1.000000 47.144079 2.893037
25.00 10.00 1.000000 40.934603 5.369998
35.00 10.00 1.000000 48.487384 1.665475
45.00 10.00 1.000000 43.369644 3.810205
55.00 10.00 1.000000 54.813197 3.623406
65.00 10.00 1.000000 50.546779 3.917154
-100.00 5.00 8.000000 139.520775 0.636605
-95.00 5.00 8.000000 110.099280 0.907563
-90.00 5.00 8.000000 87.849282 0.108963
-85.00 5.00 8.000000 77.910983 2.847507
-80.00 5.00 8.000000 77.258753 0.134831
-75.00 5.00 8.000000 81.232917 1.230068
-70.00 5.00 8.000000 72.805759 3.596288
-60.00 5.00 8.000000 73.237452 -0.407483
-55.00 5.00 8.000000 70.234377 2.693747
-50.00 5.00 8.000000 82.424984 -0.382557
-40.00 5.00 8.000000 74.640458 0.818508
-35.00 5.00 8.000000 75.325525 3.860961
-30.00 5.00 8.000000 82.443750 0.498577
-25.00 5.00 8.000000 70.304763 2.807182
-20.00 5.00 8.000000 72.906075 2.741117
-15.00 5.00 8.000000 84.545903 6.819847
-10.00 5.00 8.000000 87.140748 0.164773
-5.00 5.00 8.000000 453.299839 -24.729776
0.00 5.00 8.000000 921.133143 -160.112488
5.00 5.00 8.000000 91.668813 3.034398
10.00 5.00 8.000000 96.961389 0.687023
15.00 5.00 8.000000 96.295416 10.010720
-100.00 5.00 7.000000 15299.914791 0.792414
-95.00 5.00 7.000000 113.410342 -0.353339
-90.00 5.00 7.000000 88.724661 2.164452
-85.00 5.00 7.000000 76.757728 0.798783
-80.00 5.00 7.000000 62.414918 1.501579
-75.00 5.00 7.000000 67.808978 3.519914
-70.00 5.00 7.000000 70.521109 0.244898
-65.00 5.00 7.000000 89.396178 4.690753
-60.00 5.00 7.000000 78.567915 2.224080
-55.00 5.00 7.000000 69.717709 1.711773
-50.00 5.00 7.000000 60.882098 1.884666
-45.00 5.00 7.000000 70.600902 4.915999
-40.00 5.00 7.000000 65.915643 1.572052
-30.00 5.00 7.000000 68.074463 6.469345
-25.00 5.00 7.000000 71.816397 0.360721
-20.00 5.00 7.000000 60.714221 1.940370
-15.00 5.00 7.000000 64.152114 1.249289
-10.00 5.00 7.000000 71.016949 4.659027
-5.00 5.00 7.000000 82.272216 3.521271
0.00 5.00 7.000000 91.031186 -0.469070
10.00 5.00 7.000000 78.830679 1.766667
15.00 5.00 7.000000 88.465541 4.891089
20.00 5.00 7.000000 71.772413 2.153971
25.00 5.00 7.000000 98.315724 4.015739
-100.00 5.00 6.000000 -10888.818513 0.133230
-95.00 5.00 6.000000 1418.769528 2.958004
-90.00 5.00 6.000000 92.760176 1.046357
-85.00 5.00 6.000000 74.609950 1.655294
-80.00 5.00 6.000000 64.028028 2.164843
-75.00 5.00 6.000000 54.089340 3.743738
-70.00 5.00 6.000000 57.185086 3.153360
-60.00 5.00 6.000000 55.263591 2.436850
-55.00 5.00 6.000000 70.142880 1.531257
-50.00 5.00 6.000000 58.696008 0.290990
-45.00 5.00 6.000000 53.451581 2.335109
-40.00 5.00 6.000000 61.545409 2.996665
-35.00 5.00 6.000000 59.415889 -0.721426
-30.00 5.00 6.000000 59.640336 5.058516
-20.00 5.00 6.000000 65.470517 1.091183
-15.00 5.00 6.000000 50.760933 -1.038555
-10.00 5.00 6.000000 54.891332 1.184801
-5.00 5.00 6.000000 62.711446 3.365196
0.00 5.00 6.000000 72.702144 2.175370
5.00 5.00 6.000000 105.074720 -14.079399
10.00 5.00 6.000000 171.590842 114.807701
15.00 5.00 6.000000 70.884654 2.235780
20.00 5.00 6.000000 74.100842 1.187943
25.00 5.00 6.000000 69.105489 5.915158
30.00 5.00 6.000000 83.201955 3.906307
35.00 5.00 6.000000 96.422506 2.294263
-100.00 5.00 5.000000 99.613633 0.743034
-95.00 5.00 5.000000 -969.382531 0.205202
-90.00 5.00 5.000000 490.589470 1.103253
-85.00 5.00 5.000000 78.044718 2.101308
-80.00 5.00 5.000000 63.084094 2.119879
-75.00 5.00 5.000000 53.947792 3.189939
-70.00 5.00 5.000000 45.834015 2.024485
-60.00 5.00 5.000000 51.965627 1.424332
-55.00 5.00 5.000000 48.522320 2.325731
-50.00 5.00 5.000000 62.794738 1.785914
-45.00 5.00 5.000000 50.858696 2.175066
-40.00 5.00 5.000000 43.937543 0.280336
-35.00 5.00 5.000000 53.936059 2.420705
-30.00 5.00 5.000000 49.421319 1.965678
-25.00 5.00 5.000000 49.597635 1.769158
-20.00 5.00 5.000000 50.252598 2.056569
-10.00 5.00 5.000000 44.905337 0.862069
-5.00 5.00 5.000000 48.596609 1.327647
0.00 5.00 5.000000 51.224297 2.464122
5.00 5.00 5.000000 64.257169 3.895820
10.00 5.00 5.000000 81.417957 -12.954546
15.00 5.00 5.000000 58.411345 49.986610
20.00 5.00 5.000000 58.595122 2.426427
25.00 5.00 5.000000 66.892676 2.153504
30.00 5.00 5.000000 63.222905 1.463958
35.00 5.00 5.000000 75.018626 3.144913
45.00 5.00 5.000000 88.768586 2.504240
-100.00 5.00 4.000000 70.469710 2.319475
-95.00 5.00 4.000000 78.436747 1.415465
-90.00 5.00 4.000000 -281.005020 2.688860
-85.00 5.00 4.000000 236.543845 1.694915
-80.00 5.00 4.000000 63.879177 3.355710
-75.00 5.00 4.000000 51.676591 2.226146
-70.00 5.00 4.000000 46.331271 2.018793
-60.00 5.00 4.000000 41.331363 1.574267
-55.00 5.00 4.000000 46.638877 -0.093902
-50.00 5.00 4.000000 40.495876 -0.372719
-45.00 5.00 4.000000 51.911206 0.634243
-40.00 5.00 4.000000 45.387598 2.818907
-35.00 5.00 4.000000 38.831407 0.648496
-30.00 5.00 4.000000 45.512725 2.680566
-25.00 5.00 4.000000 45.232196 3.818182
-20.00 5.00 4.000000 42.818564 1.342425
-15.00 5.00 4.000000 43.932984 1.990150
-10.00 5.00 4.000000 47.622960 0.280811
0.00 5.00 4.000000 41.731510 0.028110
5.00 5.00 4.000000 43.564118 0.960416
10.00 5.00 4.000000 53.782908 1.819063
15.00 5.00 4.000000 42.199588 -27.113276
20.00 5.00 4.000000 37.522166 -785.589050
25.00 5.00 4.000000 51.511059 1.967611
30.00 5.00 4.000000 55.293571 4.305313
35.00 5.00 4.000000 53.290215 2.810322
45.00 5.00 4.000000 65.268621 2.445532
50.00 5.00 4.000000 70.688230 3.114340
55.00 5.00 4.000000 76.558824 2.509832
-95.00 5.00 3.000000 50.855384 1.928441
-90.00 5.00 3.000000 57.917776 1.533546
-85.00 5.00 3.000000 -69.822066 8.374558
-80.00 5.00 3.000000 198.271226 -1.259916
-75.00 5.00 3.000000 51.364289 1.290823
-70.00 5.00 3.000000 46.448317 2.504336
-60.00 5.00 3.000000 35.771768 1.066439
-55.00 5.00 3.000000 39.071235 2.649319
-50.00 5.00 3.000000 42.360542 0.813056
-45.00 5.00 3.000000 37.805881 1.894005
-40.00 5.00 3.000000 45.607614 0.911554
-35.00 5.00 3.000000 39.380928 2.049408
-30.00 5.00 3.000000 35.454253 0.964817
-25.00 5.00 3.000000 41.705962 1.634758
-20.00 5.00 3.000000 39.999654 0.323824
-15.00 5.00 3.000000 39.766481 1.662570
-10.00 5.00 3.000000 39.040737 1.265600
-5.00 5.00 3.000000 44.752050 1.874738
0.00 5.00 3.000000 33.251216 0.688650
10.00 5.00 3.000000 40.696338 1.973942
15.00 5.00 3.000000 49.367713 2.265944
20.00 5.00 3.000000 29.791569 -17.888201
25.00 5.00 3.000000 44.132234 90.020958
30.00 5.00 3.000000 44.666027 1.911965
35.00 5.00 3.000000 51.435453 1.948609
45.00 5.00 3.000000 50.730825 2.328077
50.00 5.00 3.000000 54.035769 2.260366
55.00 5.00 3.000000 62.081186 2.652757
60.00 5.00 3.000000 60.477505 3.335033
65.00 5.00 3.000000 63.887257 1.686334
-100.00 5.00 2.000000 56.391186 1.033634
-95.00 5.00 2.000000 37.404688 1.152857
-85.00 5.00 2.000000 46.460667 1.851975
-80.00 5.00 2.000000 -49.159176 -4.855709
-75.00 5.00 2.000000 77.007820 -5.406487
-70.00 5.00 2.000000 47.256173 0.897627
-65.00 5.00 2.000000 15.062290 15.295950
-60.00 5.00 2.000000 37.568919 1.789796
-55.00 5.00 2.000000 32.428403 0.142653
-50.00 5.00 2.000000 35.712879 3.575130
-45.00 5.00 2.000000 37.254535 1.384218
-40.00 5.00 2.000000 33.137429 1.869845
-35.00 5.00 2.000000 43.402232 1.623842
-30.00 5.00 2.000000 38.702889 1.611267
-25.00 5.00 2.000000 35.911753 2.192509
-20.00 5.00 2.000000 43.080026 2.098900
-15.00 5.00 2.000000 39.627271 1.084644
-10.00 5.00 2.000000 36.249208 1.416783
-5.00 5.00 2.000000 38.233658 2.360040
0.00 5.00 2.000000 43.135943 1.856321
5.00 5.00 2.000000 33.754466 0.598450
10.00 5.00 2.000000 35.790537 1.120944
20.00 5.00 2.000000 46.991842 1.663560
25.00 5.00 2.000000 43.607951 -11.032532
30.00 5.00 2.000000 37.116103 -4.711259
35.00 5.00 2.000000 44.682448 1.210817
45.00 5.00 2.000000 42.605714 2.523701
50.00 5.00 2.000000 42.653419 2.581384
55.00 5.00 2.000000 44.826138 2.291022
60.00 5.00 2.000000 53.765961 2.420945
65.00 5.00 2.000000 50.828189 3.482656
70.00 5.00 2.000000 43.476527 3.061896
75.00 5.00 2.000000 77.339703 1.816803
-100.00 5.00 1.000000 43.597670 0.622495
-95.00 5.00 1.000000 29.709332 1.577855
-90.00 5.00 1.000000 24.545561 2.965956
-85.00 5.00 1.000000 26.249520 3.720542
-75.00 5.00 1.000000 -8.794579 36.294567
-70.00 5.00 1.000000 26.579058 -6.068459
-60.00 5.00 1.000000 35.980160 1.097143
-55.00 5.00 1.000000 37.825427 2.959641
-50.00 5.00 1.000000 30.834162 2.274057
-45.00 5.00 1.000000 27.283914 2.698375
-40.00 5.00 1.000000 34.685369 1.326439
-35.00 5.00 1.000000 28.352976 2.344526
-30.00 5.00 1.000000 39.393439 1.596125
-25.00 5.00 1.000000 40.686170 2.118212
-20.00 5.00 1.000000 37.475986 2.073657
-15.00 5.00 1.000000 45.616218 2.196506
-10.00 5.00 1.000000 41.706144 1.360611
-5.00 5.00 1.000000 40.558954 1.574939
0.00 5.00 1.000000 40.507085 2.054599
5.00 5.00 1.000000 49.443830 1.987557
10.00 5.00 1.000000 38.224408 1.340299
15.00 5.00 1.000000 48.997020 1.053438
20.00 5.00 1.000000 40.021169 1.734843
30.00 5.00 1.000000 36.386219 -4.144653
35.00 5.00 1.000000 33.980689 36.275906
45.00 5.00 1.000000 44.355684 1.074278
50.00 5.00 1.000000 39.876486 2.039629
55.00 5.00 1.000000 44.140878 1.640076
60.00 5.00 1.000000 41.115131 2.576773
65.00 5.00 1.000000 44.858800 2.666469
70.00 5.00 1.000000 43.912260 3.555288
75.00 5.00 1.000000 38.791749 2.933616
80.00 5.00 1.000000 50.262899 2.817460
85.00 5.00 1.000000 111.295931 1.747556
0
0
0
0
0
0
0

## Sheet: Line 4
C:\SAS4000\Projects\litki04a.s4k
5
7
317
0
1
Chargeability
msec
0.200000 1023.000000
Geom Factor	Elect Spacing	Depth (m)	Resis (Ohm-m)	IP (msec)
-100.00 15.00 6.000000 326.482186 2.947257
-95.00 15.00 6.000000 314.754404 2.345679
-95.00 10.00 8.000000 265.718590 3.676880
-85.00 10.00 8.000000 279.781709 1.111111
-75.00 10.00 8.000000 253.393704 2.895448
-95.00 10.00 7.000000 194.726381 2.303021
-85.00 10.00 7.000000 229.121643 1.658291
-75.00 10.00 7.000000 235.166307 6.389229
-65.00 10.00 7.000000 219.214979 2.467286
-55.00 10.00 7.000000 264.688595 -0.024819
-95.00 10.00 6.000000 130.404548 4.138365
-85.00 10.00 6.000000 163.195920 1.910033
-75.00 10.00 6.000000 192.997567 0.134228
-65.00 10.00 6.000000 200.553409 1.356297
-55.00 10.00 6.000000 184.430941 2.379341
-45.00 10.00 6.000000 229.238512 1.454328
-35.00 10.00 6.000000 213.423099 1.105012
-95.00 10.00 5.000000 103.931255 -16.557863
-85.00 10.00 5.000000 109.076476 7.904643
-75.00 10.00 5.000000 135.967272 3.119751
-65.00 10.00 5.000000 158.518292 1.050584
-55.00 10.00 5.000000 173.475770 2.400000
-45.00 10.00 5.000000 150.990462 2.529652
-35.00 10.00 5.000000 183.797474 3.160582
-25.00 10.00 5.000000 172.930891 1.667383
-15.00 10.00 5.000000 164.101546 2.406176
-95.00 10.00 4.000000 125.108146 3.204602
-85.00 10.00 4.000000 103.108854 1.974078
-75.00 10.00 4.000000 84.646519 2.555511
-65.00 10.00 4.000000 105.175346 0.820899
-55.00 10.00 4.000000 127.266954 2.714055
-45.00 10.00 4.000000 133.185785 2.058680
-35.00 10.00 4.000000 115.222078 0.760181
-25.00 10.00 4.000000 138.295184 1.263313
-15.00 10.00 4.000000 132.255153 2.968424
-5.00 10.00 4.000000 123.279812 1.719143
5.00 10.00 4.000000 98.595688 0.456877
-95.00 10.00 3.000000 81.890059 1.006188
-85.00 10.00 3.000000 95.542739 1.510652
-75.00 10.00 3.000000 81.047879 1.643836
-65.00 10.00 3.000000 64.700591 3.118503
-55.00 10.00 3.000000 82.817570 1.687284
-45.00 10.00 3.000000 96.529628 1.495208
-35.00 10.00 3.000000 97.681215 1.158650
-25.00 10.00 3.000000 85.855060 2.604799
-15.00 10.00 3.000000 101.546105 1.261494
-5.00 10.00 3.000000 98.841779 1.103269
5.00 10.00 3.000000 99.090470 6.340663
15.00 10.00 3.000000 75.675886 1.576173
25.00 10.00 3.000000 123.310574 3.051828
-95.00 10.00 2.000000 66.985743 1.412193
-85.00 10.00 2.000000 57.022420 0.801492
-75.00 10.00 2.000000 70.192148 2.056239
-65.00 10.00 2.000000 62.739990 2.169648
-55.00 10.00 2.000000 45.323728 2.342852
-45.00 10.00 2.000000 60.747324 4.147174
-35.00 10.00 2.000000 71.919197 1.646655
-25.00 10.00 2.000000 67.964088 2.610437
-15.00 10.00 2.000000 60.344570 2.071486
-5.00 10.00 2.000000 73.331306 2.275403
5.00 10.00 2.000000 70.610548 1.111763
15.00 10.00 2.000000 64.318172 3.133397
25.00 10.00 2.000000 51.257931 1.134217
35.00 10.00 2.000000 81.236259 0.728946
45.00 10.00 2.000000 63.016837 1.235309
-95.00 10.00 1.000000 51.196665 0.603684
-85.00 10.00 1.000000 48.305688 3.402409
-75.00 10.00 1.000000 41.847513 3.309288
-65.00 10.00 1.000000 43.679912 1.821605
-55.00 10.00 1.000000 43.203067 2.328607
-45.00 10.00 1.000000 33.334376 3.141398
-35.00 10.00 1.000000 45.132389 4.631060
-25.00 10.00 1.000000 44.944356 2.580055
-15.00 10.00 1.000000 46.057552 3.045506
-5.00 10.00 1.000000 41.049824 3.091637
5.00 10.00 1.000000 48.761882 2.328739
15.00 10.00 1.000000 44.058108 1.478256
25.00 10.00 1.000000 44.365458 2.912409
35.00 10.00 1.000000 33.031984 1.545066
45.00 10.00 1.000000 48.175090 1.932761
55.00 10.00 1.000000 37.449261 4.820616
65.00 10.00 1.000000 36.166702 3.061022
-100.00 5.00 8.000000 101.053422 2.295691
-95.00 5.00 8.000000 102.930345 2.002188
-90.00 5.00 8.000000 131.934092 0.252454
-85.00 5.00 8.000000 126.382867 3.250366
-80.00 5.00 8.000000 77.347062 3.444976
-75.00 5.00 8.000000 78.272265 1.843971
-70.00 5.00 8.000000 83.638446 2.654867
-65.00 5.00 8.000000 98.918431 2.871780
-60.00 5.00 8.000000 108.608025 3.043290
-55.00 5.00 8.000000 117.476483 1.169516
-50.00 5.00 8.000000 120.646607 1.840491
-40.00 5.00 8.000000 116.204862 2.265294
-35.00 5.00 8.000000 101.560194 3.226760
-30.00 5.00 8.000000 109.757640 -0.105169
-25.00 5.00 8.000000 116.974412 2.905050
-20.00 5.00 8.000000 147.746517 1.282434
-15.00 5.00 8.000000 145.756974 4.398159
-10.00 5.00 8.000000 109.166418 2.076080
-5.00 5.00 8.000000 791.272351 -21.239386
0.00 5.00 8.000000 1336.549671 8.663990
5.00 5.00 8.000000 129.404308 2.253971
10.00 5.00 8.000000 60.863853 2.780048
15.00 5.00 8.000000 130.019006 2.241149
-100.00 5.00 7.000000 86.753886 1.279711
-95.00 5.00 7.000000 89.892522 0.869636
-90.00 5.00 7.000000 91.666217 2.204881
-85.00 5.00 7.000000 116.863551 0.886699
-80.00 5.00 7.000000 106.069499 0.407056
-75.00 5.00 7.000000 67.067014 4.120172
-70.00 5.00 7.000000 66.524334 2.034233
-65.00 5.00 7.000000 74.550889 1.389961
-60.00 5.00 7.000000 87.319577 3.260052
-55.00 5.00 7.000000 94.914323 2.678509
-50.00 5.00 7.000000 103.939700 2.907303
-45.00 5.00 7.000000 104.630302 3.383769
-40.00 5.00 7.000000 114.961394 1.234286
-30.00 5.00 7.000000 83.297753 0.657203
-25.00 5.00 7.000000 96.049342 1.641462
-20.00 5.00 7.000000 98.618637 1.953964
-15.00 5.00 7.000000 123.859050 0.060110
-10.00 5.00 7.000000 114.074564 1.234284
-5.00 5.00 7.000000 101.906899 2.924471
0.00 5.00 7.000000 255.352996 -24.410587
5.00 5.00 7.000000 514.516256 -20.055944
10.00 5.00 7.000000 111.629353 2.136202
15.00 5.00 7.000000 51.864015 2.123707
20.00 5.00 7.000000 111.618395 1.879414
25.00 5.00 7.000000 150.541047 2.224054
-100.00 5.00 6.000000 78.359883 2.141959
-95.00 5.00 6.000000 80.065140 2.574271
-90.00 5.00 6.000000 77.774129 2.010277
-85.00 5.00 6.000000 78.004052 1.541161
-80.00 5.00 6.000000 103.191097 1.380753
-75.00 5.00 6.000000 97.254360 1.398446
-70.00 5.00 6.000000 58.287862 2.888889
-65.00 5.00 6.000000 56.040947 2.678519
-60.00 5.00 6.000000 64.277111 3.370097
-55.00 5.00 6.000000 73.301578 2.020911
-50.00 5.00 6.000000 82.323317 3.144035
-45.00 5.00 6.000000 91.522959 1.627538
-40.00 5.00 6.000000 94.016160 0.619977
-35.00 5.00 6.000000 97.260091 1.595700
-30.00 5.00 6.000000 80.875347 0.733069
-20.00 5.00 6.000000 84.042263 2.466128
-15.00 5.00 6.000000 82.383535 1.977540
-10.00 5.00 6.000000 108.260797 1.744539
-5.00 5.00 6.000000 106.454258 2.311015
0.00 5.00 6.000000 81.740296 1.247698
5.00 5.00 6.000000 789.429102 -23.982109
10.00 5.00 6.000000 654.874852 -18.503380
15.00 5.00 6.000000 91.295779 0.413743
20.00 5.00 6.000000 44.667979 3.033274
25.00 5.00 6.000000 92.204519 0.997447
30.00 5.00 6.000000 127.073417 1.554766
35.00 5.00 6.000000 115.347355 2.886026
-100.00 5.00 5.000000 75.264530 1.109726
-95.00 5.00 5.000000 66.554447 1.327223
-90.00 5.00 5.000000 65.436108 1.285369
-85.00 5.00 5.000000 66.970887 2.038886
-80.00 5.00 5.000000 66.644378 1.761962
-75.00 5.00 5.000000 87.508880 0.792952
-70.00 5.00 5.000000 86.429472 2.408564
-65.00 5.00 5.000000 49.267116 1.408451
-60.00 5.00 5.000000 48.043313 2.024173
-55.00 5.00 5.000000 52.690646 3.010018
-50.00 5.00 5.000000 61.545411 2.037549
-45.00 5.00 5.000000 70.417772 2.107338
-40.00 5.00 5.000000 79.833659 1.876423
-35.00 5.00 5.000000 79.104957 2.923976
-30.00 5.00 5.000000 77.903955 0.954675
-25.00 5.00 5.000000 70.476427 2.581630
-20.00 5.00 5.000000 63.600246 2.449431
-10.00 5.00 5.000000 69.627902 0.368966
-5.00 5.00 5.000000 88.123397 1.819715
0.00 5.00 5.000000 88.942592 0.688473
5.00 5.00 5.000000 68.781329 0.869812
10.00 5.00 5.000000 26.112661 -109.335129
15.00 5.00 5.000000 -458.592797 -127.726974
20.00 5.00 5.000000 77.020228 2.071382
25.00 5.00 5.000000 38.005695 3.237821
30.00 5.00 5.000000 80.222720 1.011893
35.00 5.00 5.000000 102.577637 1.038387
45.00 5.00 5.000000 46.750969 2.007360
-100.00 5.00 4.000000 65.226887 1.465721
-95.00 5.00 4.000000 66.827507 1.208871
-90.00 5.00 4.000000 59.321127 0.962384
-85.00 5.00 4.000000 53.339749 2.153801
-80.00 5.00 4.000000 54.441132 2.128902
-75.00 5.00 4.000000 55.827969 1.532499
-70.00 5.00 4.000000 73.384999 1.074207
-65.00 5.00 4.000000 73.502327 1.342657
-60.00 5.00 4.000000 41.325783 1.940298
-55.00 5.00 4.000000 40.811782 2.418136
-50.00 5.00 4.000000 43.780485 2.434726
-45.00 5.00 4.000000 52.818374 2.047726
-40.00 5.00 4.000000 60.413391 2.529450
-35.00 5.00 4.000000 64.163325 0.235237
-30.00 5.00 4.000000 61.012068 0.050548
-25.00 5.00 4.000000 65.400270 0.748565
-20.00 5.00 4.000000 59.460593 2.737018
-15.00 5.00 4.000000 53.287613 3.535455
-10.00 5.00 4.000000 58.784121 1.253215
0.00 5.00 4.000000 76.806471 2.127039
5.00 5.00 4.000000 66.518595 -1.392013
10.00 5.00 4.000000 56.328483 1.343947
15.00 5.00 4.000000 47.199345 -43.275158
20.00 5.00 4.000000 316.471172 17.511774
25.00 5.00 4.000000 63.668030 1.787213
30.00 5.00 4.000000 29.895180 2.244507
35.00 5.00 4.000000 63.773603 1.633420
45.00 5.00 4.000000 71.661882 -0.770462
50.00 5.00 4.000000 40.170017 4.265551
55.00 5.00 4.000000 43.098798 2.903284
-100.00 5.00 3.000000 62.883031 0.147131
-95.00 5.00 3.000000 54.617882 0.779221
-90.00 5.00 3.000000 56.512526 1.062799
-85.00 5.00 3.000000 51.317983 1.730769
-80.00 5.00 3.000000 46.758010 0.823897
-75.00 5.00 3.000000 42.473939 1.983024
-70.00 5.00 3.000000 42.721847 1.087355
-65.00 5.00 3.000000 59.948855 1.379148
-60.00 5.00 3.000000 62.512949 2.160829
-55.00 5.00 3.000000 34.109190 1.844485
-50.00 5.00 3.000000 33.708267 2.689844
-45.00 5.00 3.000000 38.272608 2.272361
-40.00 5.00 3.000000 47.680050 1.444692
-35.00 5.00 3.000000 49.412289 2.205973
-30.00 5.00 3.000000 50.379685 0.838249
-25.00 5.00 3.000000 50.886225 1.600000
-20.00 5.00 3.000000 53.840254 0.861936
-15.00 5.00 3.000000 48.561418 1.939287
-10.00 5.00 3.000000 43.381115 0.965910
-5.00 5.00 3.000000 48.376857 1.618843
0.00 5.00 3.000000 49.626572 1.909009
10.00 5.00 3.000000 55.459102 0.186984
15.00 5.00 3.000000 41.626979 0.286316
20.00 5.00 3.000000 12.315729 -38.061977
25.00 5.00 3.000000 251.686317 -4.124495
30.00 5.00 3.000000 51.967249 0.915576
35.00 5.00 3.000000 23.355152 2.555585
45.00 5.00 3.000000 65.228477 1.737264
50.00 5.00 3.000000 61.708469 2.754163
55.00 5.00 3.000000 27.865236 -0.348573
60.00 5.00 3.000000 37.786329 3.354099
65.00 5.00 3.000000 32.185284 2.103754
-100.00 5.00 2.000000 43.646623 0.645577
-95.00 5.00 2.000000 50.454461 0.476773
-90.00 5.00 2.000000 45.612563 1.906694
-85.00 5.00 2.000000 46.070583 1.091835
-80.00 5.00 2.000000 43.157450 1.478663
-75.00 5.00 2.000000 40.269729 0.268583
-70.00 5.00 2.000000 38.674739 1.815057
-65.00 5.00 2.000000 31.386028 1.051005
-60.00 5.00 2.000000 43.799515 0.824912
-55.00 5.00 2.000000 52.551592 2.218310
-50.00 5.00 2.000000 27.355199 1.149944
-45.00 5.00 2.000000 30.300431 2.473282
-40.00 5.00 2.000000 38.688951 1.076126
-35.00 5.00 2.000000 40.744824 1.596161
-30.00 5.00 2.000000 39.530693 1.671893
-25.00 5.00 2.000000 41.706358 1.963829
-20.00 5.00 2.000000 40.554780 1.277567
-15.00 5.00 2.000000 44.492800 0.623808
-10.00 5.00 2.000000 40.753427 1.418510
-5.00 5.00 2.000000 36.888534 1.502258
0.00 5.00 2.000000 40.851185 1.030324
5.00 5.00 2.000000 38.490956 1.053273
10.00 5.00 2.000000 47.221372 1.214776
20.00 5.00 2.000000 36.364951 0.983882
25.00 5.00 2.000000 -3.850034 78.915298
30.00 5.00 2.000000 146.058876 2.027027
35.00 5.00 2.000000 43.315423 0.885045
45.00 5.00 2.000000 35.873433 1.263543
50.00 5.00 2.000000 47.432920 1.093121
55.00 5.00 2.000000 42.925963 3.172220
60.00 5.00 2.000000 24.249427 2.135290
65.00 5.00 2.000000 32.124675 2.245755
70.00 5.00 2.000000 34.351174 1.381689
75.00 5.00 2.000000 43.255205 2.051347
-100.00 5.00 1.000000 42.384627 0.713073
-95.00 5.00 1.000000 35.306815 2.471976
-90.00 5.00 1.000000 42.088388 1.940615
-85.00 5.00 1.000000 35.625494 2.068965
-80.00 5.00 1.000000 42.421804 1.721839
-75.00 5.00 1.000000 37.956164 1.913909
-70.00 5.00 1.000000 36.212841 1.154951
-65.00 5.00 1.000000 36.258984 2.084376
-60.00 5.00 1.000000 29.761188 1.233467
-55.00 5.00 1.000000 28.151075 1.242065
-50.00 5.00 1.000000 44.589694 0.283573
-45.00 5.00 1.000000 24.702755 2.215773
-40.00 5.00 1.000000 39.079314 3.297957
-35.00 5.00 1.000000 35.090934 1.555588
-30.00 5.00 1.000000 34.791725 1.861858
-25.00 5.00 1.000000 35.863265 2.384753
-20.00 5.00 1.000000 38.989253 2.401556
-15.00 5.00 1.000000 34.808230 1.506202
-10.00 5.00 1.000000 38.995245 0.968858
-5.00 5.00 1.000000 36.542740 1.347620
0.00 5.00 1.000000 33.658928 1.699840
5.00 5.00 1.000000 37.826993 1.155699
10.00 5.00 1.000000 30.238752 1.601224
15.00 5.00 1.000000 36.518233 1.318542
20.00 5.00 1.000000 31.767667 1.771990
30.00 5.00 1.000000 14.864945 -15.560167
35.00 5.00 1.000000 63.736280 -37.345161
45.00 5.00 1.000000 12.886496 1.275046
50.00 5.00 1.000000 29.796712 1.894083
55.00 5.00 1.000000 25.796321 1.922966
60.00 5.00 1.000000 34.196196 3.071376
65.00 5.00 1.000000 21.010434 3.010143
70.00 5.00 1.000000 31.114394 2.276700
75.00 5.00 1.000000 26.172358 2.072531
80.00 5.00 1.000000 53.430536 1.829726
85.00 5.00 1.000000 23.676967 3.210847
0
0
0
0
0
0
0

## Sheet: Line 5
C:\SAS4000\Projects\litki05b.s4k
5
7
317
0
1
Chargeability
msec
0.200000 1023.000000
Geom Factor	Elect Spacing	Depth (m)	Resis (Ohm-m)	IP (msec)
-100.00 15.00 6.000000 318.316440 1.892167
-95.00 15.00 6.000000 376.424723 4.032635
-95.00 10.00 8.000000 265.096317 -1.108751
-85.00 10.00 8.000000 307.430254 -0.584267
-75.00 10.00 8.000000 357.431414 4.922940
-95.00 10.00 7.000000 262.747023 1.648471
-85.00 10.00 7.000000 234.857016 -0.801840
-75.00 10.00 7.000000 295.841303 1.544003
-65.00 10.00 7.000000 267.666648 0.865534
-55.00 10.00 7.000000 221.251412 -1.175772
-95.00 10.00 6.000000 286.182729 1.665359
-85.00 10.00 6.000000 226.632718 1.963816
-75.00 10.00 6.000000 208.178677 -0.968760
-65.00 10.00 6.000000 252.422392 1.686402
-55.00 10.00 6.000000 235.659958 1.036982
-45.00 10.00 6.000000 223.194845 0.357607
-35.00 10.00 6.000000 223.506875 -0.023513
-95.00 10.00 5.000000 174.405063 -12.532173
-85.00 10.00 5.000000 247.221742 2.772998
-75.00 10.00 5.000000 193.776434 0.433449
-65.00 10.00 5.000000 188.829978 1.226315
-55.00 10.00 5.000000 220.542119 2.037198
-45.00 10.00 5.000000 202.465493 2.056360
-35.00 10.00 5.000000 185.252083 0.889058
-25.00 10.00 5.000000 197.358233 1.526391
-15.00 10.00 5.000000 171.471156 0.863309
-95.00 10.00 4.000000 162.321907 1.253958
-85.00 10.00 4.000000 169.736229 1.122374
-75.00 10.00 4.000000 214.750138 2.211584
-65.00 10.00 4.000000 171.031817 0.833117
-55.00 10.00 4.000000 163.834335 2.705575
-45.00 10.00 4.000000 177.973810 1.548512
-35.00 10.00 4.000000 174.991592 0.763318
-25.00 10.00 4.000000 163.714418 -2.376994
-15.00 10.00 4.000000 164.525151 1.339502
-5.00 10.00 4.000000 141.967413 1.694424
5.00 10.00 4.000000 95.733397 0.731946
-95.00 10.00 3.000000 141.186142 0.917431
-85.00 10.00 3.000000 129.343534 1.459228
-75.00 10.00 3.000000 150.956046 1.639365
-65.00 10.00 3.000000 186.354780 1.414579
-55.00 10.00 3.000000 147.424313 1.681184
-45.00 10.00 3.000000 131.159245 1.511162
-35.00 10.00 3.000000 151.922667 1.522686
-25.00 10.00 3.000000 145.961882 1.297471
-15.00 10.00 3.000000 131.708220 1.149311
-5.00 10.00 3.000000 127.668161 2.114084
5.00 10.00 3.000000 110.901126 1.601780
15.00 10.00 3.000000 75.297372 1.250078
25.00 10.00 3.000000 95.161461 1.689321
-95.00 10.00 2.000000 118.456963 0.796668
-85.00 10.00 2.000000 112.720691 1.099863
-75.00 10.00 2.000000 100.045396 2.108508
-65.00 10.00 2.000000 126.071222 2.061958
-55.00 10.00 2.000000 156.919965 1.600981
-45.00 10.00 2.000000 115.495541 1.255798
-35.00 10.00 2.000000 111.232587 1.636762
-25.00 10.00 2.000000 130.714252 1.235948
-15.00 10.00 2.000000 112.951529 1.343488
-5.00 10.00 2.000000 92.080957 0.362315
5.00 10.00 2.000000 92.913840 2.497812
15.00 10.00 2.000000 79.444187 0.698758
25.00 10.00 2.000000 53.907513 1.614658
35.00 10.00 2.000000 64.438602 1.509521
45.00 10.00 2.000000 65.117417 1.524050
-95.00 10.00 1.000000 61.817171 1.136821
-85.00 10.00 1.000000 81.850174 2.793973
-75.00 10.00 1.000000 80.940122 3.175348
-65.00 10.00 1.000000 80.955357 1.668571
-55.00 10.00 1.000000 92.321825 2.907727
-45.00 10.00 1.000000 110.965908 2.108238
-35.00 10.00 1.000000 93.684940 1.822796
-25.00 10.00 1.000000 94.268355 1.852995
-15.00 10.00 1.000000 92.518905 1.218735
-5.00 10.00 1.000000 72.813559 1.889030
5.00 10.00 1.000000 63.264484 1.702687
15.00 10.00 1.000000 56.289901 3.314377
25.00 10.00 1.000000 49.765696 1.078290
35.00 10.00 1.000000 37.458908 2.555830
45.00 10.00 1.000000 44.537769 4.021071
55.00 10.00 1.000000 40.376479 2.535397
65.00 10.00 1.000000 39.816273 2.609174
-100.00 5.00 8.000000 173.192871 0.396640
-95.00 5.00 8.000000 181.343398 1.491966
-90.00 5.00 8.000000 124.902550 1.333333
-85.00 5.00 8.000000 167.276892 0.663717
-80.00 5.00 8.000000 170.792659 2.275190
-75.00 5.00 8.000000 216.312705 1.591104
-70.00 5.00 8.000000 194.477893 3.710752
-65.00 5.00 8.000000 189.296748 2.052786
-60.00 5.00 8.000000 149.883066 2.962963
-55.00 5.00 8.000000 198.548809 1.733458
-50.00 5.00 8.000000 121.941889 -0.273141
-40.00 5.00 8.000000 195.720620 1.339215
-35.00 5.00 8.000000 157.469732 2.326674
-30.00 5.00 8.000000 170.977703 1.038961
-25.00 5.00 8.000000 162.485046 1.368834
-20.00 5.00 8.000000 165.192502 1.487857
-15.00 5.00 8.000000 174.258019 2.363680
-10.00 5.00 8.000000 149.731374 1.500470
-5.00 5.00 8.000000 418.177997 -15.091562
0.00 5.00 8.000000 -41.819223 546.371704
5.00 5.00 8.000000 145.071992 1.377551
10.00 5.00 8.000000 37.378245 -3.564357
15.00 5.00 8.000000 101.593040 3.056672
-100.00 5.00 7.000000 154.646813 1.362156
-95.00 5.00 7.000000 150.048353 0.633361
-90.00 5.00 7.000000 164.840064 1.568844
-85.00 5.00 7.000000 107.940479 1.440000
-80.00 5.00 7.000000 149.101777 0.463320
-75.00 5.00 7.000000 160.615412 1.290323
-70.00 5.00 7.000000 199.042237 -0.911063
-65.00 5.00 7.000000 188.065915 2.893404
-60.00 5.00 7.000000 178.639074 2.329002
-55.00 5.00 7.000000 137.336907 0.856209
-50.00 5.00 7.000000 178.317658 0.823245
-45.00 5.00 7.000000 107.652633 -0.160428
-40.00 5.00 7.000000 140.705453 1.665197
-30.00 5.00 7.000000 148.094329 0.991254
-25.00 5.00 7.000000 155.434300 0.222222
-20.00 5.00 7.000000 140.088694 0.948808
-15.00 5.00 7.000000 144.161599 0.776183
-10.00 5.00 7.000000 153.540991 1.025409
-5.00 5.00 7.000000 122.669287 0.546233
0.00 5.00 7.000000 256.320138 -6.995857
5.00 5.00 7.000000 120.173729 285.772461
10.00 5.00 7.000000 122.620382 0.845070
15.00 5.00 7.000000 33.101745 1.565217
20.00 5.00 7.000000 88.129773 -0.049694
25.00 5.00 7.000000 114.848655 1.503760
-100.00 5.00 6.000000 162.924944 1.154176
-95.00 5.00 6.000000 136.579623 1.178404
-90.00 5.00 6.000000 133.388070 0.871706
-85.00 5.00 6.000000 143.493730 1.220052
-80.00 5.00 6.000000 96.822601 1.939799
-75.00 5.00 6.000000 133.306494 1.797571
-70.00 5.00 6.000000 147.122871 1.804842
-65.00 5.00 6.000000 191.717301 0.870335
-60.00 5.00 6.000000 171.281545 1.605088
-55.00 5.00 6.000000 164.567250 2.100694
-50.00 5.00 6.000000 122.496861 0.301656
-45.00 5.00 6.000000 158.672500 2.530612
-40.00 5.00 6.000000 98.333773 1.646542
-35.00 5.00 6.000000 129.120811 1.204503
-30.00 5.00 6.000000 168.423925 -0.019502
-20.00 5.00 6.000000 146.043458 1.640798
-15.00 5.00 6.000000 119.631013 1.257493
-10.00 5.00 6.000000 127.522311 0.900212
-5.00 5.00 6.000000 128.143648 0.725393
0.00 5.00 6.000000 109.049100 0.725904
5.00 5.00 6.000000 256.314646 -10.592683
10.00 5.00 6.000000 61.418130 -309.068542
15.00 5.00 6.000000 110.423103 0.645161
20.00 5.00 6.000000 29.066076 0.310764
25.00 5.00 6.000000 76.189304 1.105802
30.00 5.00 6.000000 99.413176 1.758958
35.00 5.00 6.000000 90.849617 0.695972
-100.00 5.00 5.000000 122.318555 1.009862
-95.00 5.00 5.000000 138.356439 1.310799
-90.00 5.00 5.000000 123.376266 1.557429
-85.00 5.00 5.000000 120.066246 1.189038
-80.00 5.00 5.000000 125.374406 0.733556
-75.00 5.00 5.000000 84.887467 0.926431
-70.00 5.00 5.000000 126.290343 2.051282
-65.00 5.00 5.000000 131.841590 0.912281
-60.00 5.00 5.000000 174.262333 0.949838
-55.00 5.00 5.000000 157.835374 0.428842
-50.00 5.00 5.000000 145.715531 1.328324
-45.00 5.00 5.000000 109.215294 1.092354
-40.00 5.00 5.000000 142.635636 1.102703
-35.00 5.00 5.000000 90.978405 1.627119
-30.00 5.00 5.000000 120.167911 1.004507
-25.00 5.00 5.000000 157.489301 0.887874
-20.00 5.00 5.000000 124.208641 1.303538
-10.00 5.00 5.000000 105.490772 0.862925
-5.00 5.00 5.000000 101.641133 1.469213
0.00 5.00 5.000000 107.342272 1.660019
5.00 5.00 5.000000 96.829569 1.354440
10.00 5.00 5.000000 103.777051 -13.551263
15.00 5.00 5.000000 85.658476 136.687668
20.00 5.00 5.000000 95.361268 2.655869
25.00 5.00 5.000000 24.959139 0.159799
30.00 5.00 5.000000 61.795661 1.448413
35.00 5.00 5.000000 85.735578 3.345324
45.00 5.00 5.000000 63.129056 0.633652
-100.00 5.00 4.000000 102.934773 1.196611
-95.00 5.00 4.000000 98.241161 1.026907
-90.00 5.00 4.000000 116.000228 1.332854
-85.00 5.00 4.000000 103.628192 1.165964
-80.00 5.00 4.000000 108.968475 1.471698
-75.00 5.00 4.000000 114.247142 1.225300
-70.00 5.00 4.000000 76.175132 0.566802
-65.00 5.00 4.000000 112.669297 1.423358
-60.00 5.00 4.000000 125.416552 1.868852
-55.00 5.00 4.000000 149.680535 1.299407
-50.00 5.00 4.000000 143.739552 1.611005
-45.00 5.00 4.000000 129.749964 1.099391
-40.00 5.00 4.000000 98.844651 1.405947
-35.00 5.00 4.000000 133.486383 0.808625
-30.00 5.00 4.000000 86.300978 1.893985
-25.00 5.00 4.000000 111.410907 0.934999
-20.00 5.00 4.000000 139.941405 1.200950
-15.00 5.00 4.000000 105.576059 1.110029
-10.00 5.00 4.000000 105.935867 1.368268
0.00 5.00 4.000000 85.239579 0.720217
5.00 5.00 4.000000 85.566739 1.380088
10.00 5.00 4.000000 78.069482 1.943369
15.00 5.00 4.000000 75.969537 -3.897158
20.00 5.00 4.000000 61.526070 97.994987
25.00 5.00 4.000000 79.378113 1.519212
30.00 5.00 4.000000 20.111730 0.738820
35.00 5.00 4.000000 51.484984 0.789873
45.00 5.00 4.000000 66.029812 1.934108
50.00 5.00 4.000000 56.379313 1.169345
55.00 5.00 4.000000 49.549822 -0.373444
-100.00 5.00 3.000000 62.758759 1.089359
-95.00 5.00 3.000000 82.728419 1.234213
-90.00 5.00 3.000000 85.915275 1.288379
-85.00 5.00 3.000000 93.105440 1.675724
-80.00 5.00 3.000000 86.417354 1.691387
-75.00 5.00 3.000000 92.956854 1.362409
-70.00 5.00 3.000000 106.135183 1.439498
-65.00 5.00 3.000000 68.835176 1.559140
-60.00 5.00 3.000000 98.688441 1.762500
-55.00 5.00 3.000000 103.869569 1.460808
-50.00 5.00 3.000000 136.431042 0.953036
-45.00 5.00 3.000000 113.811798 1.466914
-40.00 5.00 3.000000 115.843563 0.985094
-35.00 5.00 3.000000 92.156817 1.316701
-30.00 5.00 3.000000 124.347415 0.952381
-25.00 5.00 3.000000 79.814269 1.993818
-20.00 5.00 3.000000 98.647061 1.132560
-15.00 5.00 3.000000 115.872493 1.216077
-10.00 5.00 3.000000 89.590599 1.631670
-5.00 5.00 3.000000 82.003922 0.699511
0.00 5.00 3.000000 68.404379 0.913706
10.00 5.00 3.000000 68.728155 0.955827
15.00 5.00 3.000000 55.775834 0.641054
20.00 5.00 3.000000 59.490627 -4.572317
25.00 5.00 3.000000 49.652616 -13.192547
30.00 5.00 3.000000 66.634603 1.955519
35.00 5.00 3.000000 17.213711 -0.362546
45.00 5.00 3.000000 56.245061 0.343715
50.00 5.00 3.000000 55.493510 1.397709
55.00 5.00 3.000000 41.551902 0.368140
60.00 5.00 3.000000 42.836946 1.598272
65.00 5.00 3.000000 40.206775 1.456469
-100.00 5.00 2.000000 81.849713 1.198192
-95.00 5.00 2.000000 50.520064 1.141959
-90.00 5.00 2.000000 65.180626 1.490419
-85.00 5.00 2.000000 69.960664 1.672070
-80.00 5.00 2.000000 79.130197 1.633674
-75.00 5.00 2.000000 67.960178 1.812428
-70.00 5.00 2.000000 80.639170 1.807637
-65.00 5.00 2.000000 92.313222 1.660115
-60.00 5.00 2.000000 58.981762 1.458823
-55.00 5.00 2.000000 85.149613 0.934444
-50.00 5.00 2.000000 88.387825 1.423587
-45.00 5.00 2.000000 99.212709 0.932546
-40.00 5.00 2.000000 103.841425 1.542691
-35.00 5.00 2.000000 92.943950 1.418384
-30.00 5.00 2.000000 80.672016 1.225250
-25.00 5.00 2.000000 113.985135 1.103896
-20.00 5.00 2.000000 68.156699 1.574661
-15.00 5.00 2.000000 81.091977 1.382081
-10.00 5.00 2.000000 97.373471 0.981363
-5.00 5.00 2.000000 69.209506 1.628182
0.00 5.00 2.000000 65.242308 0.581423
5.00 5.00 2.000000 57.383339 1.060981
10.00 5.00 2.000000 57.769280 1.310157
20.00 5.00 2.000000 45.200166 1.318408
25.00 5.00 2.000000 39.845453 -4.876161
30.00 5.00 2.000000 24.795470 -145.298508
35.00 5.00 2.000000 58.477037 1.401824
45.00 5.00 2.000000 34.643267 1.279968
50.00 5.00 2.000000 52.243191 0.602125
55.00 5.00 2.000000 41.094480 2.048780
60.00 5.00 2.000000 34.321064 1.602333
65.00 5.00 2.000000 36.360651 0.731707
70.00 5.00 2.000000 38.119090 1.608248
75.00 5.00 2.000000 33.919478 1.598478
-100.00 5.00 1.000000 52.633828 1.148438
-95.00 5.00 1.000000 67.385694 1.913043
-90.00 5.00 1.000000 41.449138 2.023810
-85.00 5.00 1.000000 52.142041 1.655380
-80.00 5.00 1.000000 54.035638 2.158048
-75.00 5.00 1.000000 63.806837 1.806245
-70.00 5.00 1.000000 61.567959 3.243387
-65.00 5.00 1.000000 64.234861 2.155718
-60.00 5.00 1.000000 77.085403 2.417409
-55.00 5.00 1.000000 47.961553 1.395349
-50.00 5.00 1.000000 74.617709 1.310188
-45.00 5.00 1.000000 61.767650 1.732546
-40.00 5.00 1.000000 76.837105 1.393067
-35.00 5.00 1.000000 71.375385 1.618329
-30.00 5.00 1.000000 78.010121 1.490413
-25.00 5.00 1.000000 54.751347 1.529210
-20.00 5.00 1.000000 89.127991 1.003460
-15.00 5.00 1.000000 53.579597 1.841903
-10.00 5.00 1.000000 66.522170 1.409365
-5.00 5.00 1.000000 73.727281 1.225784
0.00 5.00 1.000000 52.885501 2.814526
5.00 5.00 1.000000 59.398103 1.433022
10.00 5.00 1.000000 45.587677 1.453532
15.00 5.00 1.000000 48.758886 1.818678
20.00 5.00 1.000000 47.334468 2.026279
30.00 5.00 1.000000 39.007630 -4.245619
35.00 5.00 1.000000 21.834814 -7.994350
45.00 5.00 1.000000 16.554312 0.635398
50.00 5.00 1.000000 35.327042 1.678018
55.00 5.00 1.000000 38.226359 2.436596
60.00 5.00 1.000000 37.244604 1.937621
65.00 5.00 1.000000 33.542531 2.090206
70.00 5.00 1.000000 33.347151 1.518269
75.00 5.00 1.000000 34.989978 1.893551
80.00 5.00 1.000000 35.947727 1.830919
85.00 5.00 1.000000 37.491367 2.257622
0
0
0
0
0
0
0

## Sheet: Line 6
C:\SAS4000\Projects\litki06a.s4k
5
7
317
0
1
Chargeability
msec
0.200000 1023.000000
Geom Factor	Elect Spacing	Depth (m)	Resis (Ohm-m)	IP (msec)
-100.00 15.00 6.000000 337.745757 3.163950
-95.00 15.00 6.000000 335.531259 2.145322
-95.00 10.00 8.000000 360.809898 12.492521
-85.00 10.00 8.000000 286.906153 6.076148
-75.00 10.00 8.000000 270.899753 -2.131147
-95.00 10.00 7.000000 286.863388 3.204499
-85.00 10.00 7.000000 238.586878 5.284670
-75.00 10.00 7.000000 305.957940 10.373357
-65.00 10.00 7.000000 222.501314 1.009056
-55.00 10.00 7.000000 302.476208 5.053089
-95.00 10.00 6.000000 258.208787 1.382746
-85.00 10.00 6.000000 243.575863 2.974783
-75.00 10.00 6.000000 193.233703 3.056264
-65.00 10.00 6.000000 199.419720 1.696497
-55.00 10.00 6.000000 232.503776 9.303621
-45.00 10.00 6.000000 238.200022 2.275234
-35.00 10.00 6.000000 165.878355 0.362364
-95.00 10.00 5.000000 160.191271 -11.832451
-85.00 10.00 5.000000 221.105186 5.083739
-75.00 10.00 5.000000 198.586059 1.757965
-65.00 10.00 5.000000 151.244631 0.032576
-55.00 10.00 5.000000 165.700850 3.324523
-45.00 10.00 5.000000 164.686310 1.573034
-35.00 10.00 5.000000 227.291784 5.617368
-25.00 10.00 5.000000 136.389589 -0.020642
-15.00 10.00 5.000000 160.762188 2.736361
-95.00 10.00 4.000000 131.892986 1.823850
-85.00 10.00 4.000000 142.982261 2.934967
-75.00 10.00 4.000000 165.398445 1.694616
-65.00 10.00 4.000000 149.494143 -0.059637
-55.00 10.00 4.000000 124.630162 2.074505
-45.00 10.00 4.000000 128.858440 2.873096
-35.00 10.00 4.000000 124.080142 0.845070
-25.00 10.00 4.000000 164.789122 2.882096
-15.00 10.00 4.000000 122.346568 7.076045
-5.00 10.00 4.000000 127.575875 5.143137
5.00 10.00 4.000000 113.491696 0.434783
-95.00 10.00 3.000000 94.617530 1.877445
-85.00 10.00 3.000000 92.890487 1.513944
-75.00 10.00 3.000000 98.652522 -0.250186
-65.00 10.00 3.000000 122.766261 4.953497
-55.00 10.00 3.000000 111.551667 2.273135
-45.00 10.00 3.000000 87.750744 2.845837
-35.00 10.00 3.000000 94.986270 1.923628
-25.00 10.00 3.000000 95.296014 1.514563
-15.00 10.00 3.000000 120.143278 2.342572
-5.00 10.00 3.000000 81.206542 2.564379
5.00 10.00 3.000000 96.794375 5.488567
15.00 10.00 3.000000 82.034763 -0.360902
25.00 10.00 3.000000 84.614727 2.772746
-95.00 10.00 2.000000 57.827147 1.428939
-85.00 10.00 2.000000 64.085800 1.616939
-75.00 10.00 2.000000 63.314795 3.010229
-65.00 10.00 2.000000 64.372910 2.123358
-55.00 10.00 2.000000 79.331970 2.872803
-45.00 10.00 2.000000 74.612299 3.204830
-35.00 10.00 2.000000 62.345837 3.504974
-25.00 10.00 2.000000 63.776989 1.491337
-15.00 10.00 2.000000 63.900762 1.447876
-5.00 10.00 2.000000 73.368679 -0.529634
5.00 10.00 2.000000 54.113972 2.149577
15.00 10.00 2.000000 62.506938 2.168729
25.00 10.00 2.000000 62.821361 3.681885
35.00 10.00 2.000000 54.434619 3.462682
45.00 10.00 2.000000 62.838529 2.559022
-95.00 10.00 1.000000 48.100331 1.295149
-85.00 10.00 1.000000 43.001043 3.833409
-75.00 10.00 1.000000 42.252617 4.402902
-65.00 10.00 1.000000 44.409800 3.250000
-55.00 10.00 1.000000 44.379012 2.807197
-45.00 10.00 1.000000 53.354346 4.022358
-35.00 10.00 1.000000 49.687832 2.995499
-25.00 10.00 1.000000 44.726768 4.615707
-15.00 10.00 1.000000 47.305705 1.914387
-5.00 10.00 1.000000 40.708978 1.575758
5.00 10.00 1.000000 55.625158 3.168964
15.00 10.00 1.000000 33.997815 6.211719
25.00 10.00 1.000000 47.299972 3.202275
35.00 10.00 1.000000 38.971651 1.503561
45.00 10.00 1.000000 40.800350 4.081578
55.00 10.00 1.000000 42.618095 4.192653
65.00 10.00 1.000000 41.100922 1.630282
-100.00 5.00 8.000000 139.112693 3.017506
-95.00 5.00 8.000000 111.681482 4.429225
-90.00 5.00 8.000000 136.375071 2.686567
-85.00 5.00 8.000000 149.327935 4.089219
-80.00 5.00 8.000000 119.536360 1.857585
-75.00 5.00 8.000000 152.843702 2.760291
-70.00 5.00 8.000000 151.363384 33.594131
-65.00 5.00 8.000000 159.875270 1.527778
-60.00 5.00 8.000000 123.052144 2.977443
-55.00 5.00 8.000000 109.058492 3.748386
-50.00 5.00 8.000000 121.779327 3.423882
-40.00 5.00 8.000000 134.701915 2.347163
-35.00 5.00 8.000000 127.949699 2.261992
-30.00 5.00 8.000000 112.874897 1.967213
-25.00 5.00 8.000000 135.189913 2.655236
-20.00 5.00 8.000000 170.977703 3.766234
-15.00 5.00 8.000000 118.771554 2.849241
-10.00 5.00 8.000000 109.565257 12.740043
-5.00 5.00 8.000000 171.597482 -16.321575
0.00 5.00 8.000000 1187.036878 12.280592
5.00 5.00 8.000000 100.720275 2.714186
10.00 5.00 8.000000 113.615064 3.517915
15.00 5.00 8.000000 109.359113 2.335026
-100.00 5.00 7.000000 99.880913 1.383285
-95.00 5.00 7.000000 113.800848 2.855494
-90.00 5.00 7.000000 95.472713 3.701835
-85.00 5.00 7.000000 115.280424 2.621723
-80.00 5.00 7.000000 123.753218 1.597806
-75.00 5.00 7.000000 103.478937 2.253129
-70.00 5.00 7.000000 111.250657 33.919792
-65.00 5.00 7.000000 138.739501 2.240664
-60.00 5.00 7.000000 137.895297 3.947703
-55.00 5.00 7.000000 107.735264 2.760163
-50.00 5.00 7.000000 91.293957 2.257046
-45.00 5.00 7.000000 99.731760 2.224174
-40.00 5.00 7.000000 96.293867 2.262649
-30.00 5.00 7.000000 112.768010 4.332179
-25.00 5.00 7.000000 101.464047 2.978724
-20.00 5.00 7.000000 116.673056 1.769840
-15.00 5.00 7.000000 146.942958 3.467189
-10.00 5.00 7.000000 101.534639 0.851874
-5.00 5.00 7.000000 79.670079 5.084746
0.00 5.00 7.000000 566.077253 6.790365
5.00 5.00 7.000000 156.873491 -9.027522
10.00 5.00 7.000000 89.881564 5.559526
15.00 5.00 7.000000 97.578190 3.893806
20.00 5.00 7.000000 91.677443 2.919937
25.00 5.00 7.000000 91.987376 2.725650
-100.00 5.00 6.000000 80.523595 4.021448
-95.00 5.00 6.000000 81.279177 4.063745
-90.00 5.00 6.000000 96.140578 2.415442
-85.00 5.00 6.000000 77.796022 2.951235
-80.00 5.00 6.000000 95.095554 1.702611
-75.00 5.00 6.000000 101.883177 1.650637
-70.00 5.00 6.000000 68.973962 40.845070
-65.00 5.00 6.000000 107.832527 2.822823
-60.00 5.00 6.000000 113.877207 2.445498
-55.00 5.00 6.000000 113.970550 2.475623
-50.00 5.00 6.000000 91.022059 3.478679
-45.00 5.00 6.000000 78.348937 2.108720
-40.00 5.00 6.000000 87.896206 2.197309
-35.00 5.00 6.000000 79.875946 1.135135
-30.00 5.00 6.000000 95.943500 1.769942
-20.00 5.00 6.000000 86.460318 2.921348
-15.00 5.00 6.000000 98.762799 1.646250
-10.00 5.00 6.000000 122.296568 1.218005
-5.00 5.00 6.000000 82.566924 2.297364
0.00 5.00 6.000000 63.825479 1.549018
5.00 5.00 6.000000 62.831879 -31.300371
10.00 5.00 6.000000 -1069.905951 -118.644066
15.00 5.00 6.000000 74.202114 3.220333
20.00 5.00 6.000000 81.436470 1.157569
25.00 5.00 6.000000 76.766850 2.836768
30.00 5.00 6.000000 75.395521 3.160646
35.00 5.00 6.000000 83.869752 1.621621
-100.00 5.00 5.000000 73.553723 0.628931
-95.00 5.00 5.000000 61.911573 4.707347
-90.00 5.00 5.000000 67.308596 2.268041
-85.00 5.00 5.000000 78.772022 1.915115
-80.00 5.00 5.000000 64.139860 3.262818
-75.00 5.00 5.000000 76.946139 2.645290
-70.00 5.00 5.000000 67.604342 30.515356
-65.00 5.00 5.000000 66.704992 2.567560
-60.00 5.00 5.000000 86.660777 2.989324
-55.00 5.00 5.000000 96.606726 3.782921
-50.00 5.00 5.000000 93.865594 1.969590
-45.00 5.00 5.000000 72.022926 1.035887
-40.00 5.00 5.000000 65.084186 2.442248
-35.00 5.00 5.000000 69.539916 0.954791
-30.00 5.00 5.000000 65.535287 2.258823
-25.00 5.00 5.000000 80.046769 3.537688
-20.00 5.00 5.000000 79.161091 1.231446
-10.00 5.00 5.000000 78.582372 0.938969
-5.00 5.00 5.000000 102.003749 2.494331
0.00 5.00 5.000000 64.335373 -0.627241
5.00 5.00 5.000000 53.337787 2.254316
10.00 5.00 5.000000 72.801070 -21.256849
15.00 5.00 5.000000 383.651273 39.622189
20.00 5.00 5.000000 69.498859 8.056376
25.00 5.00 5.000000 69.322901 2.272612
30.00 5.00 5.000000 63.080183 3.786263
35.00 5.00 5.000000 60.714483 3.431442
45.00 5.00 5.000000 72.936924 1.522199
-100.00 5.00 4.000000 84.052167 1.622678
-95.00 5.00 4.000000 56.643050 2.177859
-90.00 5.00 4.000000 47.339608 4.625407
-85.00 5.00 4.000000 53.096431 1.219748
-80.00 5.00 4.000000 62.862475 2.403925
-75.00 5.00 4.000000 53.116865 2.491166
-70.00 5.00 4.000000 52.274033 27.905603
-65.00 5.00 4.000000 62.794731 2.604147
-60.00 5.00 4.000000 52.613743 2.491205
-55.00 5.00 4.000000 69.852906 3.046358
-50.00 5.00 4.000000 74.376127 1.782999
-45.00 5.00 4.000000 78.380997 3.325518
-40.00 5.00 4.000000 60.124028 2.250260
-35.00 5.00 4.000000 52.210984 2.098510
-30.00 5.00 4.000000 59.159504 3.119767
-25.00 5.00 4.000000 55.923445 1.323529
-20.00 5.00 4.000000 64.968838 1.558832
-15.00 5.00 4.000000 62.012685 2.467999
-10.00 5.00 4.000000 52.788030 0.876339
0.00 5.00 4.000000 77.922741 -0.554090
5.00 5.00 4.000000 52.991733 0.767414
10.00 5.00 4.000000 42.364970 4.557734
15.00 5.00 4.000000 60.989499 -17.718414
20.00 5.00 4.000000 280.953637 38.902306
25.00 5.00 4.000000 53.440112 2.891707
30.00 5.00 4.000000 62.741294 6.002991
35.00 5.00 4.000000 50.794173 4.080061
45.00 5.00 4.000000 56.026247 3.633028
50.00 5.00 4.000000 61.012068 3.588879
55.00 5.00 4.000000 72.911860 1.991812
-100.00 5.00 3.000000 53.819924 1.158692
-95.00 5.00 3.000000 63.704258 1.620467
-90.00 5.00 3.000000 48.233974 1.457801
-85.00 5.00 3.000000 42.497707 3.570392
-80.00 5.00 3.000000 42.963502 2.423503
-75.00 5.00 3.000000 49.122145 2.011718
-70.00 5.00 3.000000 35.685740 24.471521
-65.00 5.00 3.000000 50.793703 2.586521
-60.00 5.00 3.000000 53.425770 2.416160
-55.00 5.00 3.000000 42.501311 2.428882
-50.00 5.00 3.000000 53.939399 2.024014
-45.00 5.00 3.000000 60.199945 1.967213
-40.00 5.00 3.000000 62.876858 1.904477
-35.00 5.00 3.000000 47.549446 1.996349
-30.00 5.00 3.000000 43.676733 2.949023
-25.00 5.00 3.000000 48.429247 2.319543
-20.00 5.00 3.000000 47.586325 2.138691
-15.00 5.00 3.000000 52.335595 1.058860
-10.00 5.00 3.000000 48.289262 2.982169
-5.00 5.00 3.000000 41.171579 1.213483
0.00 5.00 3.000000 48.473828 0.663085
10.00 5.00 3.000000 40.643159 1.819511
15.00 5.00 3.000000 33.779102 2.635149
20.00 5.00 3.000000 37.409084 -18.252268
25.00 5.00 3.000000 191.424714 24.891253
30.00 5.00 3.000000 42.778936 2.486609
35.00 5.00 3.000000 46.677459 2.000469
45.00 5.00 3.000000 41.713001 1.889835
50.00 5.00 3.000000 43.978031 0.841515
55.00 5.00 3.000000 48.819935 1.554011
60.00 5.00 3.000000 57.827934 2.758845
65.00 5.00 3.000000 40.033944 1.283429
-100.00 5.00 2.000000 61.606414 1.257878
-95.00 5.00 2.000000 44.291816 -2.884233
-90.00 5.00 2.000000 59.127696 1.505436
-85.00 5.00 2.000000 42.528545 1.827411
-80.00 5.00 2.000000 35.373634 3.086312
-75.00 5.00 2.000000 39.118945 2.259851
-70.00 5.00 2.000000 35.849187 11.996074
-65.00 5.00 2.000000 33.668438 2.916275
-60.00 5.00 2.000000 49.174597 1.749765
-55.00 5.00 2.000000 48.841782 1.895971
-50.00 5.00 2.000000 36.423997 2.567472
-45.00 5.00 2.000000 46.614865 0.575587
-40.00 5.00 2.000000 52.150669 1.738616
-35.00 5.00 2.000000 52.630424 2.094267
-30.00 5.00 2.000000 41.217843 1.234568
-25.00 5.00 2.000000 40.333076 1.917845
-20.00 5.00 2.000000 47.366054 2.892193
-15.00 5.00 2.000000 39.336594 1.293610
-10.00 5.00 2.000000 47.420016 1.558988
-5.00 5.00 2.000000 45.084424 2.512446
0.00 5.00 2.000000 32.351304 0.343184
5.00 5.00 2.000000 41.416608 1.311958
10.00 5.00 2.000000 57.223872 2.150364
20.00 5.00 2.000000 27.080841 1.886912
25.00 5.00 2.000000 32.721380 -13.685203
30.00 5.00 2.000000 112.242666 15.900536
35.00 5.00 2.000000 33.854179 2.650096
45.00 5.00 2.000000 35.616919 -0.130426
50.00 5.00 2.000000 38.083899 3.058678
55.00 5.00 2.000000 36.684340 1.538462
60.00 5.00 2.000000 38.966509 2.113178
65.00 5.00 2.000000 45.671351 1.788200
70.00 5.00 2.000000 30.867922 1.318706
75.00 5.00 2.000000 42.270605 -0.318588
-100.00 5.00 1.000000 106.778830 0.600751
-95.00 5.00 1.000000 60.420968 2.005955
-90.00 5.00 1.000000 43.980559 1.328473
-85.00 5.00 1.000000 68.514001 0.674480
-80.00 5.00 1.000000 37.074660 4.856667
-75.00 5.00 1.000000 37.804867 1.966010
-70.00 5.00 1.000000 32.893170 6.690178
-65.00 5.00 1.000000 36.191078 3.455916
-60.00 5.00 1.000000 33.496523 3.432507
-55.00 5.00 1.000000 44.245313 2.146840
-50.00 5.00 1.000000 47.853403 2.353338
-45.00 5.00 1.000000 39.520393 2.466838
-40.00 5.00 1.000000 56.259532 3.045518
-35.00 5.00 1.000000 44.173355 2.164301
-30.00 5.00 1.000000 53.203540 2.203560
-25.00 5.00 1.000000 40.606179 1.625317
-20.00 5.00 1.000000 45.092758 2.030882
-15.00 5.00 1.000000 46.121031 2.595189
-10.00 5.00 1.000000 39.403416 1.706235
-5.00 5.00 1.000000 45.088335 1.763971
0.00 5.00 1.000000 50.634114 2.450215
5.00 5.00 1.000000 40.662719 1.281760
10.00 5.00 1.000000 46.412473 1.319861
15.00 5.00 1.000000 51.460479 2.219385
20.00 5.00 1.000000 32.886780 2.691905
30.00 5.00 1.000000 27.524819 -8.571429
35.00 5.00 1.000000 62.466694 6.521846
45.00 5.00 1.000000 39.335570 0.840590
50.00 5.00 1.000000 34.375023 2.069844
55.00 5.00 1.000000 34.463852 1.297539
60.00 5.00 1.000000 33.168567 2.687122
65.00 5.00 1.000000 35.507277 2.570932
70.00 5.00 1.000000 35.977576 2.343918
75.00 5.00 1.000000 25.187367 0.274786
80.00 5.00 1.000000 36.201243 1.711595
85.00 5.00 1.000000 28.707374 2.901016
0
0
0
0
0
0
0
