# Supplementary material for: Data for the industrial and municipal environmental wastes hazard contaminants assessment with integration of RES2D techniques and Oasis Montaj software
Source: Data Brief. 2020 Nov 28;33:106595. doi: 10.1016/j.dib.2020.106595 (PMC7726653; doi:10.1016/j.dib.2020.106595)
Supplement: Supplementary file 4 [file mmc4.xls]

## Sheet: Sheet2
Parameters Determined	KS-1	KS-2	KS-3
pH*	6.68	6.85	7.29
Sulphate	1760	180	320
Sodium, Na	117.38	123.29	94.99
Potassium, K	1405.11	413.08	371.12
Calcium, Ca	14967.2	6159.38	36953.5
Magnesium, Mg	6578.78	4909.17	1279.67
Iron, Fe	16181.6	12349.5	3859.61
Manganese, Mn	667.51	205.31	170.32
Silica, Si	137.91	128.75	120.97
Arsenic, As	31.85	89.21	17.33
Cadmium, Cd	1.71	2.13	0.69
Chromium, Cr	46.39	15.97	6.21
Cobalt, Co	15.97	15.75	5.26
Copper, Cu	53.66	45.65	18.55
Lead, Pb	32.91	28.77	16.74
Mercury#, Hg	bdl	bdl	bdl
Nickel, Ni	57.35	18.78	12.81
Zinc, Zn	119.86	111.77	35.77
