# Supplementary material for: Data for the industrial and municipal environmental wastes hazard contaminants assessment with integration of RES2D techniques and Oasis Montaj software
Source: Data Brief. 2020 Nov 28;33:106595. doi: 10.1016/j.dib.2020.106595 (PMC7726653; doi:10.1016/j.dib.2020.106595)
Supplement: Supplementary file 5 [file mmc5.xls]

## Sheet: Sheet1
Parameters Determined	KW1	KW2	KW3
pH*	7.03	7.05	7.15
Chemical Oxygen Demand (COD)*	8	58	40
Sodium, Na	12436.5	16318	23958.5
Potassium, K	9750.38	19691.7	32874.8
Calcium, Ca	22797	113703	102343
Magnesium, Mg	3229.34	17842.4	11967.4
Iron, Fe	396.44	1113.36	695.68
Manganese, Mn	2.03	922.76	9.36
Arsenic, As	24.74	22.25	25.78
Cadmium, Cd	0.01	0.12	0.32
Chromium, Cr	15.28	19.42	11.2
Cobalt, Co	0.18	1.53	0.63
Copper, Cu	0.3	3.79	5.29
Lead, Pb	0.01	0.91	0.19
Mercury, Hg	0.08	0.09	0.03
Nickel, Ni	2.81	13.25	14.31
Zinc, Zn	1.47	6.81	2.69
Silica, Si	5200	17210	13560
